# Supplementary material for: Single-cell CAR T atlas reveals type 2 function in 8-year leukaemia remission
Source: Nature. 2024 Sep 25;634(8034):702–11. doi: 10.1038/s41586-024-07762-w (PMC11485231; doi:10.1038/s41586-024-07762-w)
Supplement: Supplementary file 4 — Patient demographics and clinical documentations. [file 41586_2024_7762_MOESM4_ESM.xlsx]

## Sheet: Data dictionary
	Abbreviation	Discription
Response group	CR	Complete remission
	NR	Non-responder
	RL+	Responder with CD19-positive relapse
	RL-	Responder with CD19-negative relapse
BCA group	BCA	B cell aplasia
CTL019 response	MRDneg	Minimal residual disease negative
	MRDpos	Minimal residual disease positive
	Non response	No response to the CAR T therapy

## Sheet: Patient demographics
Trial ID	Cohort group	Patient ID	Response	BCA group	Age of infusion	CTL019 response	BCA_Y/N	BCA duration (months)	Relapse_Y/N	Time to relapse (days)	Relapse phenotype	Re-infusion 1 (days since the first administrition)	Re-infusion 2 (days since the first administrition)	Follow up duration (months)
NCT02906371	Validation Cohort	VC01	CR	BCA-O	13.6904	MRDneg	Yes	48	No	N/A	N/A			59
		VC02	NR	BCA1	5.98904	No response	No	N/A	N/A	N/A	N/A			4
		VC03	CR	BCA2	20.4219	MRDneg	Yes	6	No	N/A	N/A	195		67
		VC04	CR	BCA-O	6.04384	MRDneg	Yes	72	No	N/A	N/A			72
		VC05	CR	BCA-O	20.326	MRDneg	Yes	62	No	N/A	N/A			62
		VC06	CR	BCA3	8.52329	MRDneg	Yes	18	No	N/A	N/A			61
		VC07	CR	BCA2	17.4932	MRDneg	Yes	3	No	N/A	N/A	105		64
		VC08	CR	BCA-O	22.3452	MRDneg	Yes	61	No	N/A	N/A			61
		VC09	CR	BCA-O	11.2548	MRDneg	Yes	60	No	N/A	N/A			60
		VC10	RL-	BCA3	12.6082	MRDneg	Yes	30	Yes	360	CD19neg			59
		VC11	CR	BCA-O	10.0795	MRDneg	Yes	61	No	N/A	N/A			61
		VC12	RL-	BCA1	5.69315	MRDneg	Yes	2	Yes	75	CD19neg			9
		VC13	RL-	BCA2	20.6301	MRDneg	Yes	4	Yes	865	CD19neg			62
		VC14	RL+	BCA2	15.2685	MRDneg	Yes	5	Yes	230	CD19pos			16
		VC15	CR	BCA-O	29.0904	MRDneg	Yes	61	No	N/A	N/A			61
		VC16	NR	BCA1	3.31781	No response	No	N/A	N/A	N/A	N/A			0
		VC17	RL-	BCA3	23.4274	MRDneg	Yes	31	Yes	981	CD19neg			54
		VC18	RL-	BCA2	5.30685	MRDneg	Yes	6	Yes	181	CD19neg			57
		VC19	CR	BCA-O	13.3479	MRDneg	Yes	62	No	N/A	N/A			62
		VC20	RL+	BCA2	8.26027	MRDneg	Yes	6	Yes	372	CD19pos	213		59
		VC21	CR	BCA-O	11.1452	MRDneg	Yes	54	No	N/A	N/A			54
		VC22	CR	BCA1	19.0548	MRDneg	Yes	2	No	N/A	N/A			61
		VC23	RL-	BCA3	10.2027	MRDneg	Yes	18	Yes	595	CD19neg			27
		VC24	RL-	BCA2	6.23014	MRDneg	Yes	4	Yes	135	CD19neg			39
		VC25	CR	BCA2	3.70411	MRDneg	Yes	4	No	N/A	N/A	185		59
		VC26	RL+	BCA2	13.6658	MRDneg	Yes	4	Yes	156	CD19pos			10
		VC27	CR	BCA-O	8.73151	MRDneg	Yes	55	No	N/A	N/A			55
		VC28	CR	BCA2	2.75342	MRDneg	Yes	3	No	N/A	N/A	101	190	58
		VC29	CR	BCA-O	14.789	MRDneg	Yes	56	No	N/A	N/A			56
		VC30	CR	BCA2	13.2959	MRDneg	Yes	3	No	N/A	N/A	107	172	53
		VC31	RL+	BCA1	12.3699	MRDneg	Yes	2	Yes	279	CD19pos	95	173	54
		VC32	RL+	BCA3	23.0411	MRDneg	Yes	18	Yes	668	CD19pos			56
		VC33	RL+	BCA3	5.03014	MRDneg	Yes	14	Yes	428	CD19pos			25
		VC34	RL-	BCA2	9.60822	MRDneg	Yes	11	Yes	352	CD19neg			49
		VC35	RL-	BCA2	27.2466	MRDneg	Yes	9	Yes	274	CD19neg			30
		VC36	RL-	BCA2	3.39178	MRDneg	Yes	6	Yes	178	CD19neg			45
		VC37	RL+	BCA2	6.45753	MRDneg	Yes	3	Yes	146	CD19pos	122		6
		VC38	RL-	BCA1	7.32055	MRDpos	Yes	1	Yes	30	CD19neg			41
		VC39	RL-	BCA2	6.14795	MRDneg	Yes	3	Yes	79	CD19neg			17
		VC40	RL+	BCA2	11.663	MRDneg	Yes	4	Yes	272	CD19pos	125	187	36
NCT01626495	Discovery Cohort	DC41	RL+	BCA1	11.1041	MRDneg	Yes	2	Yes	63	CD19pos			4
		DC42	NR	BCA1	9.61644	No response	No	N/A	N/A	N/A	N/A			3
		DC43	RL+	BCA1	6.12055	MRDneg	Yes	2	Yes	184	CD19pos			37
		DC44	RL+	BCA2	7.83836	MRDneg	Yes	3	Yes	244	CD19pos			32
		DC45	NR	BCA1	5.21644	No response	No	N/A	N/A	N/A	N/A			1
		DC46	RL+	BCA2	10.0274	MRDneg	Yes	3	Yes	79	CD19pos			7
		DC47	RL+	BCA1	9.94247	MRDpos	Yes	1	Yes	44	CD19pos			2
		DC48	CR	BCA-L	9.56438	MRDneg	Yes	106	No	N/A	N/A			106
		DC49	RL-	BCA1	11.4	MRDneg	Yes	1	Yes	43	CD19neg			4
		DC50	CR	BCA-L	14.9836	MRDneg	Yes	103	No	N/A	N/A			103
		DC51	NR	BCA1	16.2	No response	No	N/A	N/A	N/A	N/A			2
		DC52	CR	BCA-L	9.27945	MRDneg	Yes	101	No	N/A	N/A			101
		DC53	RL-	BCA2	22.9151	MRDneg	Yes	8	Yes	687	CD19neg			23
		DC54	RL-	BCA2	16.0438	MRDneg	Yes	3	Yes	877	CD19neg			42
		DC55	RL+	BCA2	9.19726	MRDneg	Yes	9	Yes	185	CD19pos			18
		DC56	RL-	BCA2	21.2795	MRDneg	Yes	10	Yes	1046	CD19neg			91
		DC57	RL-	BCA2	13.3288	MRDneg	Yes	6	Yes	268	CD19neg			90
		DC58	RL-	BCA2	9.58904	MRDneg	Yes	4	Yes	933	CD19neg			47
		DC59	RL-	BCA1	10.4493	MRDpos	Yes	1	Yes	58	CD19neg			5
		DC60	RL-	BCA2	9.96438	MRDneg	Yes	3	Yes	85	CD19neg			4
		DC61	RL-	BCA2	8.95616	MRDneg	Yes	9	Yes	268	CD19neg			20
		DC62	RL-	BCA2	15.1973	MRDneg	Yes	4	Yes	1807	CD19neg			91
		DC63	RL+	BCA2	15.1808	MRDneg	Yes	3	Yes	289	CD19pos			78
		DC64	CR	BCA1	11.1041	MRDneg	Yes	2	No	N/A	N/A			78
		DC65	RL-	BCA2	16.7836	MRDneg	Yes	4	Yes	141	CD19neg			13
		DC66	RL-	BCA2	6.5589	MRDneg	Yes	6	Yes	191	CD19neg			48
		DC67	RL-	BCA2	8.05205	MRDneg	Yes	3	Yes	167	CD19neg			8
		DC68	RL+	BCA1	17.2986	MRDneg	Yes	2	Yes	272	CD19pos			77
		DC69	RL+	BCA3	9.87123	MRDneg	Yes	43	Yes	1367	CD19pos			51
		DC70	RL+	BCA3	15.8027	MRDneg	Yes	12	Yes	510	CD19pos			17
		DC71	CR	BCA-L	16.2192	MRDneg	Yes	84	No	N/A	N/A			84
		DC72	RL+	BCA2	12.337	MRDneg	Yes	6	Yes	632	CD19pos			70
		DC73	CR	BCA2	4.87397	MRDneg	Yes	4	No	N/A	N/A			80
		DC74	RL+	BCA2	9.71507	MRDneg	Yes	3	Yes	287	CD19pos			19
		DC75	RL-	BCA3	24.474	MRDneg	Yes	12	Yes	380	CD19neg			37
		DC76	RL+	BCA3	13.2658	MRDneg	Yes	24	Yes	757	CD19pos			29
		DC77	RL-	BCA2	4.03562	MRDneg	Yes	6	Yes	76	CD19neg			79
		DC78	CR	BCA-L	14.5397	MRDneg	Yes	82	No	N/A	N/A			82
		DC79	NR	BCA1	21.4712	No response	No	N/A	N/A	N/A	N/A			1
		DC80	RL+	BCA2	1.72329	MRDneg	Yes	3	Yes	104	CD19pos			28
		DC81	RL+	BCA2	9.76712	MRDneg	Yes	3	Yes	595	CD19pos			61
		DC82	RL+	BCA3	13.2658	MRDneg	Yes	17	Yes	518	CD19pos			78
