# Supplementary material for: Single-cell CAR T atlas reveals type 2 function in 8-year leukaemia remission
Source: Nature. 2024 Sep 25;634(8034):702–11. doi: 10.1038/s41586-024-07762-w (PMC11485231; doi:10.1038/s41586-024-07762-w)
Supplement: Supplementary file 5 — scRNA-seq and CITE-seq quality summary. [file 41586_2024_7762_MOESM5_ESM.xlsx]

## Sheet: Quality Metrics of Libraries 
Library Name	CAR T Resource	Cell Number	Mean Reads per Cell_Gene	Median UMI Counts per Cell_Gene	Median Genes per Cell	Antibody Reads Usable per Cell	Median UMIs per Cell_Antibody
CART-A	Healthy Donor	31032	28811	5537	2086	1980	1305
CART-B	Healthy Donor	28728	34590	6698	2389	2346	1572
CART-C	ALL Patient	18094	42402	8307	2577	2716	1470
CART-D	ALL Patient	18335	46407	9894	2858	2753	1430
CART-E	ALL Patient	19395	42142	10053	2934	2461	1352
CART-F	ALL Patient	18872	42443	10304	2957	2269	1252
CART-G	ALL Patient	18002	45537	10942	3122	2287	1215
CART-H	ALL Patient	18463	45256	11052	3148	4068	2019
CART-I	ALL Patient	18038	48511	12762	3360	2571	1564
CART-J	ALL Patient	18119	40705	10828	3064	4235	2508
CART-K	ALL Patient	17414	44369	9284	2793	3976	2372
CART-L	ALL Patient	17455	47725	9838	2870	2197	1317
CART-M	ALL Patient	19610	50716	9026	2642	6739	2743
CART-N	ALL Patient	12459	81443	12249	3101	2697	1688
CART-O	ALL Patient	21886	35287	8268	2682	1496	970
CART-P	ALL Patient	26133	35433	8473	2683	1354	875
CART-Q	ALL Patient	20279	47732	11549	3164	2011	1246
CART-R	ALL Patient	20835	45286	11670	3181	2917	1950
CART-S	ALL Patient	19394	55669	9842	2954	1611	1391
CART-T	ALL Patient	21499	40406	7787	2545	1683	1392
CART-U	ALL Patient	22898	41801	10568	3168	1878	1168
CART-V	ALL Patient	24181	42675	9789	3077	2252	1316
CART-W	ALL Patient	24721	38909	12327	3426	1733	1249
CART-X	ALL Patient	26002	36016	11108	3232	1717	1201
CART-Y	ALL Patient	27398	35937	9743	2900	3185	1421
CART-Z	ALL Patient	26078	37705	10098	2937	1877	1215
CART-1	ALL Patient	24010	39504	11208	3120	1323	923
CART-2	ALL Patient	24828	44479	12442	3312	1463	1003
CART-3	ALL Patient	29232	28440	7437	2533	2280	1440
CART-4	ALL Patient	29817	27681	7248	2502	1984	1237
CART-5	ALL Patient	26558	37916	10996	3082	1822	1171
CART-6	ALL Patient	27740	39013	10736	3073	2538	1627
CART-7	ALL Patient	27979	30145	6204	2117	1850	1103
CART-8	ALL Patient	26928	31596	6599	2217	1884	1185
CART-9	ALL Patient	27435	27979	5728	2001	1666	1078
CART-10	ALL Patient	27191	32185	6333	2140	1997	1233
CART-11	ALL Patient	28259	35980	7585	2364	1853	1163
CART-12	ALL Patient	27659	31158	7287	2285	1841	1169
CART-13	ALL Patient	24398	35141	8030	2459	1960	1201
CART-14	ALL Patient	24799	37990	8583	2591	2467	1473
CART-15	ALL Patient	22405	41926	8752	2702	2488	1550
CART-16	ALL Patient	24338	31566	6384	2210	5685	2340
CART-17	ALL Patient	26357	40742	7791	2459	2595	1540
CART-18	ALL Patient	24014	54528	9482	2789	2812	1656

## Sheet: Cell Number of each sample
Sample ID	After filter			Sample ID	After filter
CD_02	2697			BA_02	3137
CD_03	1145			BA_03	1957
CD_04	1705			BA_04	3426
CD_06	3116			BA_06	3775
CD_08	1774			BA_08	5194
CD_09	1010			BA_09	3937
CD_10	1888			BA_10	7934
CD_11	1446			BA_11	5421
CD_12	3871			BA_12	4757
CD_13	4699			BA_13	3416
CD_14	5347			BA_14	3806
CD_16	1429			BA_16	3951
CD_17	4769			BA_17	2111
CD_20	6755			BA_20	6278
CD_21	3809			BA_21	4627
CD_22	8902			BA_22	1729
CD_24	5764			BA_24	5051
CD_27	2660			BA_27	2495
CD_29	8073			BA_29	4142
CD_30	1913			BA_30	1778
CD_32	7299			BA_32	4007
CD_33	2311			BA_33	1984
CD_35	2605			BA_35	2454
CD_36	5983			BA_36	3028
CD_37	2460			BA_37	1991
CD_38	5212			BA_38	6933
CD_39	4129			BA_39	5729
CD_40	5717			BA_40	5547
CD_41	5624			BA_41	5455
CD_51	3585			BA_51	4951
CD_52	3621			BA_52	3043
CD_55	6184			BA_55	4521
CD_60	3401			BA_60	4898
CD_64	3267			BA_64	6339
CD_67	4267			BA_67	4746
CD_69	3600			BA_69	5720
CD_70	3846			BA_70	4565
CD_73	3610			BA_73	5827
CD_77	4144			BA_77	5501
CD101	4954			BA_18	1538
CD103	216			BA101	5202
CD104	2050			BA103	1143
CD105	6230			BA104	2986
CD108	1528			BA105	5529
CD110	1630			BA108	1577
CD111	4306			BA110	2389
CD112	3189			BA111	1866
CD113	3504			BA112	2280
CD115	2847			BA113	4888
CD117	4281			BA115	3059
CD118	3513			BA117	4846
CD120	4881			BA118	4679
CD121	5482			BA120	4664
CD124	4168			BA121	5075
CD125	4906			BA124	4924
CD127	3725			BA125	4809
CD131	4716			BA127	6380
CD133	5302			BA131	5126
CD136	4788			BA133	4617
CD139	2950			BA136	4432
CD144	2730			BA139	3944
CD145	2131			BA144	4239
CD150	5168			BA145	4093
CD152	1649			BA150	6755
CD153	2004			BA152	3934
CD154	1826			BA153	4122
CD157	4441			BA154	3838
CD158	4563			BA157	3406
CD161	3684			BA158	3725
CD163	1961			BA161	3403
CD165	2966			BA163	2795
CD167	2002			BA165	3997
CD169	4651			BA167	3590
CD171	1715			BA169	5097
CD172	2171			BA171	3233
CD317	4151			BA172	5250
CD463	4485			BA317	5421
CD502	3675			BA463	5778
CD585	3745			BA502	5355
CD138	4090			BA585	5063
CD146	4217			BA138	5238
CD148	3990			BA146	5078
CD149	5137			BA148	3691
CD162	2347			BA149	3889
CD164	3994			BA162	5130
CD365	3473			BA164	4249
CD534	3712			BA365	5299
SubTotal	323481			BA534	4558
				SubTotal	372340
Total	695821
