# Supplementary material for: Single-cell CAR T atlas reveals type 2 function in 8-year leukaemia remission
Source: Nature. 2024 Sep 25;634(8034):702–11. doi: 10.1038/s41586-024-07762-w (PMC11485231; doi:10.1038/s41586-024-07762-w)
Supplement: Supplementary file 6 — DEG markers of each cluster in the analysis of all of the CAR T cells. [file 41586_2024_7762_MOESM6_ESM.xlsx]

## Sheet: CART_All markers
Gene	p_val	avg_log2FC	pct.1	pct.2	p_val_adj	cluster
IL7R	0	1.84198	0.916	0.822	0	0
LTB	0	1.49451	0.988	0.896	0	0
SLFN5	0	1.47334	0.949	0.742	0	0
TXNIP	0	1.44848	0.927	0.834	0	0
CD52	0	1.40014	1	0.983	0	0
NEAT1	0	1.37521	0.973	0.942	0	0
GIMAP7	0	1.28228	0.968	0.831	0	0
GIMAP4	0	1.19214	0.926	0.736	0	0
RIPOR2	0	1.16437	0.941	0.781	0	0
ITGA4	0	1.16188	0.964	0.926	0	0
KLF2	0	1.11278	0.943	0.787	0	0
PDCD4	0	1.00916	0.859	0.752	0	0
SORL1	0	0.923985	0.808	0.653	0	0
LIME1	0	0.875372	0.939	0.777	0	0
KLRB1	0	0.873572	0.782	0.48	0	0
TRBC1	0	0.834011	0.794	0.822	0	0
FAM102A	0	0.816943	0.773	0.679	0	0
PLAAT4	0	0.79665	0.904	0.808	0	0
TIMP1	0	0.795497	0.824	0.792	0	0
S100A4	0	0.7904	0.998	0.997	0	0
TNFSF13B	0	0.769267	0.772	0.658	0	0
TC2N	0	0.768171	0.766	0.62	0	0
FCMR	0	0.7607	0.794	0.712	0	0
MAF	0	0.752294	0.676	0.598	0	0
ARL4C	0	0.73943	0.954	0.879	0	0
ITGB1	0	0.6777	0.695	0.754	0	0
ADD3	0	0.673819	0.804	0.723	0	0
AHNAK	0	0.660663	0.829	0.778	0	0
PYHIN1	0	0.643075	0.762	0.67	0	0
RNF213	0	0.634922	0.934	0.913	0	0
LBH	0	0.61277	0.866	0.786	0	0
SPOCK2	0	0.593923	0.853	0.847	0	0
ANXA1	0	0.593534	0.787	0.744	0	0
LINC01871	0	0.58575	0.806	0.771	0	0
GBP5	0	0.5829	0.839	0.711	0	0
CLIC3	0	0.582794	0.756	0.682	0	0
PASK	0	0.578355	0.826	0.682	0	0
STAT1	0	0.57285	0.854	0.857	0	0
SESN3	0	0.562651	0.626	0.603	0	0
IL32	0	0.556808	0.995	0.992	0	0
FAM107B	0	0.549378	0.932	0.931	0	0
ABLIM1	0	0.546061	0.703	0.589	0	0
CRIP1	0	0.54208	0.983	0.961	0	0
LGALS3	0	0.538192	0.772	0.783	0	0
AQP3	0	0.528289	0.731	0.678	0	0
SYNE2	0	0.527473	0.717	0.679	0	0
UCP2	0	0.524102	0.866	0.838	0	0
CYSLTR1	0	0.512357	0.648	0.619	0	0
TSC22D3	0	0.503778	0.656	0.562	0	0
CD4	0	0.499934	0.704	0.716	0	0
TCF7	0	0.477948	0.716	0.666	0	0
CD84	0	0.457425	0.717	0.625	0	0
TRIM22	0	0.451129	0.623	0.59	0	0
FTH1	0	0.44661	0.995	0.993	0	0
TRBV28	0	0.444722	0.599	0.554	0	0
EVA1B	0	0.442119	0.638	0.611	0	0
RAB37	0	0.436527	0.744	0.643	0	0
CDC25B	0	0.433811	0.816	0.753	0	0
CTSL	0	0.425218	0.617	0.492	0	0
CD27	0	0.423464	0.814	0.822	0	0
TMEM173	0	0.418381	0.806	0.842	0	0
LRRN3	2.71529e-142	0.417368	0.643	0.683	5.43058e-139	0
ALOX5AP	0	0.395958	0.689	0.677	0	0
S100A6	0	0.384738	0.996	0.998	0	0
CXCR6	0	0.358996	0.59	0.582	0	0
KLF3	0	0.352543	0.677	0.607	0	0
LMO4	6.11672e-15	0.351481	0.647	0.708	1.22334e-11	0
CORO1B	0	0.34293	0.8	0.805	0	0
RASGRP2	0	0.339226	0.722	0.706	0	0
LINC02694	0	0.32775	0.531	0.489	0	0
ISG20	0	0.323029	0.887	0.9	0	0
ZFP36L1	0	0.310894	0.699	0.67	0	0
MAL	4.14516e-177	0.310588	0.646	0.662	8.29033e-174	0
IRF1	2.47562e-237	0.308027	0.881	0.91	4.95124e-234	0
XIST	3.4842e-63	0.305374	0.891	0.927	6.9684e-60	0
GPR155	0	0.302798	0.688	0.63	0	0
RPS4Y1	7.17426e-118	0.284386	0.702	0.708	1.43485e-114	0
RHOC	1.38147e-265	0.258897	0.651	0.636	2.76293e-262	0
EPSTI1	0	0.258564	0.823	0.804	0	0
MYH9	0	0.250559	0.842	0.892	0	0
LDLRAD4	1.51728e-32	0.250539	0.593	0.677	3.03457e-29	0
IL13	0	1.70543	0.887	0.597	0	1
CCL1	0	1.67567	0.627	0.514	0	1
TNFRSF4	0	1.49309	0.994	0.764	0	1
IL3	0	1.44904	0.584	0.43	0	1
IL2RA	0	1.29836	0.999	0.748	0	1
G0S2	0	1.28375	0.833	0.536	0	1
IL2	0	1.16918	0.681	0.465	0	1
CSF2	0	1.14531	0.916	0.654	0	1
LDHA	0	1.14185	1	0.939	0	1
HILPDA	0	1.12681	0.934	0.629	0	1
TNFRSF18	0	1.10461	0.976	0.729	0	1
HSP90AB1	0	1.07218	1	0.987	0	1
MIR155HG	0	1.06062	0.977	0.633	0	1
BIRC3	0	1.0494	0.942	0.738	0	1
TPI1	0	1.04516	1	0.941	0	1
DUSP4	0	1.01971	0.96	0.667	0	1
HSPD1	0	0.996259	1	0.93	0	1
MIF	0	0.987836	1	0.979	0	1
TNIP3	0	0.987395	0.908	0.638	0	1
HSPE1	0	0.944341	0.999	0.871	0	1
NME1	0	0.921481	0.998	0.829	0	1
GNG4	0	0.900782	0.939	0.793	0	1
NFKBIA	0	0.897501	0.964	0.722	0	1
NINJ1	0	0.89032	0.924	0.749	0	1
PGAM1	0	0.888933	0.998	0.856	0	1
AHI1	0	0.886342	0.946	0.757	0	1
PIM3	0	0.880604	0.968	0.714	0	1
GZMB	0	0.88017	0.996	0.943	0	1
BNIP3	0	0.878942	0.946	0.714	0	1
SRGN	0	0.878091	0.997	0.905	0	1
RGS16	0	0.876263	0.877	0.616	0	1
VDAC1	0	0.875891	0.999	0.929	0	1
CCR7	0	0.856713	0.918	0.727	0	1
ENO1	0	0.850283	1	0.971	0	1
NDFIP1	0	0.848315	0.98	0.801	0	1
LTA	0	0.841385	0.835	0.562	0	1
PGK1	0	0.803005	0.998	0.906	0	1
CCDC50	0	0.802289	0.948	0.84	0	1
FABP5	0	0.802244	0.995	0.81	0	1
DUSP2	0	0.796741	0.864	0.683	0	1
IER3	0	0.795596	0.911	0.666	0	1
PRMT1	0	0.795053	0.99	0.849	0	1
PRDX1	0	0.791502	0.999	0.947	0	1
CCND2	0	0.77774	0.979	0.797	0	1
PPA1	0	0.777054	0.998	0.92	0	1
MT2A	0	0.776062	0.993	0.93	0	1
CDK6	0	0.775054	0.989	0.799	0	1
SEC61B	0	0.769933	0.999	0.958	0	1
SLIRP	0	0.765225	0.993	0.848	0	1
CD83	0	0.756171	0.825	0.57	0	1
P4HA1	0	0.751544	0.938	0.682	0	1
CYCS	0	0.750491	0.996	0.837	0	1
PKM	0	0.74937	0.999	0.914	0	1
C1QBP	0	0.745059	0.997	0.911	0	1
SH2D2A	0	0.743052	0.954	0.75	0	1
ID2	0	0.741663	0.948	0.787	0	1
DDIT4	0	0.730994	0.942	0.724	0	1
SEC61G	0	0.730953	0.997	0.903	0	1
FAM162A	0	0.723969	0.968	0.758	0	1
ZBED2	0	0.716359	0.874	0.625	0	1
SEC11C	0	0.715746	0.994	0.887	0	1
PAICS	0	0.711439	0.981	0.776	0	1
SQLE	0	0.710306	0.927	0.757	0	1
RAN	0	0.700855	0.999	0.943	0	1
HSP90AA1	0	0.699295	1	0.979	0	1
DDX21	0	0.692629	0.995	0.867	0	1
PFDN2	0	0.689492	0.99	0.835	0	1
TFRC	0	0.687229	0.969	0.776	0	1
SYTL3	0	0.685824	0.961	0.678	0	1
NPM1	0	0.68096	1	0.992	0	1
CCL22	0	0.677427	0.629	0.511	0	1
RANBP1	0	0.677326	0.997	0.85	0	1
PSMA6	0	0.674633	0.994	0.889	0	1
LMAN1	0	0.673651	0.985	0.842	0	1
NAMPT	0	0.673484	0.957	0.722	0	1
POLR2H	0	0.671246	0.974	0.782	0	1
PA2G4	0	0.670609	0.999	0.948	0	1
DNAJA1	0	0.667237	0.996	0.9	0	1
PPP1R14B	0	0.664103	0.993	0.875	0	1
EIF5A	0	0.664003	0.996	0.894	0	1
SRM	0	0.659914	0.988	0.864	0	1
CMSS1	0	0.653426	0.958	0.719	0	1
RBPJ	0	0.651871	0.99	0.863	0	1
PMCH	0	0.651272	0.631	0.494	0	1
PRDX4	0	0.649631	0.945	0.713	0	1
PALLD	0	0.649169	0.871	0.741	0	1
TNFRSF9	0	0.647199	0.897	0.611	0	1
GNA15	0	0.640513	0.894	0.662	0	1
CCT2	0	0.638744	0.992	0.857	0	1
SMS	0	0.637303	0.975	0.824	0	1
CAVIN3	0	0.631936	0.837	0.684	0	1
RNF19A	0	0.627147	0.949	0.791	0	1
AK4	0	0.620338	0.892	0.592	0	1
RBM8A	0	0.619101	0.996	0.887	0	1
BCL2L1	0	0.617183	0.895	0.625	0	1
MRPL12	0	0.616937	0.97	0.792	0	1
ODC1	0	0.61683	0.952	0.748	0	1
CCT5	0	0.61553	0.995	0.899	0	1
EIF1AX	0	0.614088	0.995	0.908	0	1
MTHFD2	0	0.613474	0.946	0.753	0	1
MRTO4	0	0.612715	0.963	0.795	0	1
CCT6A	0	0.611582	0.992	0.886	0	1
EIF4A1	0	0.610587	1	0.979	0	1
DCTPP1	0	0.60421	0.966	0.781	0	1
TOMM40	0	0.601854	0.949	0.778	0	1
EED	0	0.600371	0.957	0.74	0	1
PDIA6	0	0.598429	0.991	0.885	0	1
SOX4	0	0.596381	0.887	0.707	0	1
CTNNA1	0	0.593619	0.799	0.63	0	1
MYC	0	0.592658	0.885	0.726	0	1
CCT3	0	0.59149	0.996	0.915	0	1
TXN	0	0.590194	0.999	0.934	0	1
PFKP	0	0.58927	0.929	0.704	0	1
MYDGF	0	0.587249	0.966	0.795	0	1
GADD45B	0	0.584266	0.87	0.681	0	1
RPS17	0	0.583386	1	0.988	0	1
EBNA1BP2	0	0.579573	0.955	0.758	0	1
HNRNPDL	0	0.577313	0.997	0.921	0	1
SERBP1	0	0.575793	1	0.983	0	1
CREM	0	0.574134	0.888	0.657	0	1
NCL	0	0.56826	1	0.985	0	1
HNRNPAB	0	0.561306	0.996	0.883	0	1
SNRPD1	0	0.561172	0.997	0.914	0	1
RDH10	0	0.560814	0.875	0.713	0	1
PAM16	0	0.560745	0.95	0.733	0	1
DUSP5	0	0.559986	0.813	0.557	0	1
ZBTB32	0	0.559911	0.914	0.664	0	1
PTGIR	0	0.559023	0.745	0.591	0	1
SOCS1	0	0.556129	0.799	0.533	0	1
GRPEL1	0	0.554566	0.955	0.762	0	1
GNL3	0	0.548816	0.959	0.801	0	1
WARS	0	0.545312	0.929	0.713	0	1
REL	0	0.537967	0.878	0.73	0	1
GTPBP4	0	0.537933	0.957	0.772	0	1
TDG	0	0.536511	0.961	0.798	0	1
JUNB	0	0.533595	0.922	0.731	0	1
PHLDA2	0	0.53277	0.699	0.496	0	1
FKBP4	0	0.532054	0.918	0.71	0	1
SP140	0	0.528557	0.947	0.838	0	1
SERPINB9	0	0.528035	0.941	0.754	0	1
HSPA8	0	0.526289	0.999	0.974	0	1
HSP90B1	0	0.52621	0.991	0.931	0	1
SYNCRIP	0	0.526105	0.989	0.877	0	1
LMNA	0	0.525286	0.894	0.722	0	1
CD82	0	0.522253	0.951	0.817	0	1
PUM3	0	0.521895	0.958	0.806	0	1
NOP16	0	0.521543	0.928	0.738	0	1
ELL2	0	0.519073	0.856	0.638	0	1
NRP2	0	0.518308	0.708	0.561	0	1
TNIP2	0	0.516523	0.918	0.769	0	1
NOLC1	0	0.513298	0.94	0.785	0	1
BATF	0	0.509974	0.912	0.721	0	1
YBX3	0	0.507004	0.947	0.757	0	1
MRPL4	0	0.506813	0.957	0.808	0	1
DCUN1D5	0	0.506479	0.965	0.811	0	1
TCP1	0	0.504921	0.977	0.824	0	1
EIF5B	0	0.501876	0.991	0.902	0	1
TNFAIP3	0	0.495418	0.842	0.632	0	1
POLR2K	0	0.495128	0.961	0.775	0	1
MANF	0	0.4805	0.932	0.752	0	1
WDR43	0	0.479553	0.969	0.839	0	1
CCDC6	0	0.478189	0.892	0.732	0	1
NOP56	0	0.477721	0.976	0.861	0	1
NFKB1	0	0.476754	0.928	0.765	0	1
STIP1	0	0.476445	0.969	0.785	0	1
LIMA1	0	0.475761	0.922	0.775	0	1
TRAF1	0	0.474072	0.888	0.703	0	1
ARF4	0	0.473267	0.926	0.735	0	1
IRF4	0	0.472246	0.814	0.606	0	1
CISH	0	0.471883	0.871	0.657	0	1
BRIX1	0	0.471231	0.931	0.725	0	1
PTGS2	0	0.469663	0.774	0.4	0	1
ARG2	0	0.467182	0.692	0.495	0	1
GPATCH4	0	0.466451	0.96	0.821	0	1
SLC16A3	0	0.46616	0.868	0.683	0	1
FAM216A	0	0.465264	0.869	0.639	0	1
RPF2	0	0.464659	0.921	0.732	0	1
PSMB5	0	0.464394	0.956	0.8	0	1
HSPH1	0	0.462922	0.97	0.775	0	1
SNHG15	0	0.462802	0.928	0.702	0	1
GPR183	0	0.461611	0.861	0.679	0	1
HSPA9	0	0.459919	0.972	0.809	0	1
NFKB2	0	0.45689	0.885	0.663	0	1
EEF1E1	0	0.455787	0.946	0.787	0	1
TNFSF10	0	0.453525	0.872	0.809	0	1
RPL23	0	0.45297	1	0.995	0	1
STAT3	0	0.452436	0.934	0.79	0	1
NPM3	0	0.449706	0.9	0.683	0	1
HSPA5	0	0.44949	0.978	0.866	0	1
BCL2L11	0	0.448791	0.766	0.566	0	1
YBX1	0	0.445787	1	0.989	0	1
P4HA2	0	0.441083	0.758	0.538	0	1
LAYN	0	0.437755	0.658	0.513	0	1
GNPDA1	0	0.436478	0.909	0.726	0	1
SYNGR2	0	0.43475	0.885	0.726	0	1
TRAP1	0	0.434402	0.895	0.715	0	1
PTGES3	0	0.434249	0.998	0.936	0	1
GAPDH	0	0.434041	1	0.999	0	1
IL5	0	0.433208	0.746	0.538	0	1
RPL22L1	0	0.432046	0.981	0.871	0	1
RYBP	0	0.430627	0.905	0.756	0	1
KDELR2	0	0.423084	0.936	0.765	0	1
MDFIC	0	0.422082	0.923	0.781	0	1
LAG3	0	0.422073	0.928	0.76	0	1
CRTAM	0	0.421223	0.642	0.496	0	1
ESF1	0	0.419971	0.926	0.747	0	1
DNAJC12	0	0.418988	0.677	0.636	0	1
YRDC	0	0.418064	0.855	0.667	0	1
VDR	0	0.415969	0.808	0.611	0	1
CALR	0	0.414571	0.992	0.914	0	1
SLC3A2	0	0.41429	0.912	0.753	0	1
ABCE1	0	0.412154	0.955	0.834	0	1
ZNF593	0	0.410668	0.949	0.798	0	1
NOP14	0	0.409906	0.936	0.803	0	1
MTSS1	0	0.405864	0.749	0.654	0	1
DKC1	0	0.40585	0.937	0.794	0	1
HRH2	0	0.405317	0.793	0.698	0	1
FLT1	0	0.401819	0.887	0.638	0	1
PHF6	0	0.400692	0.905	0.783	0	1
BHLHE40	0	0.400414	0.887	0.695	0	1
RERE	0	0.399945	0.802	0.653	0	1
ACSL4	0	0.398681	0.875	0.733	0	1
STAT5A	0	0.397223	0.84	0.684	0	1
PAK1IP1	0	0.396629	0.912	0.727	0	1
SDC4	0	0.396379	0.809	0.595	0	1
PNO1	0	0.39516	0.897	0.713	0	1
NDUFV2	0	0.394437	0.989	0.899	0	1
C12orf73	0	0.393348	0.894	0.684	0	1
MZB1	0	0.391042	0.824	0.715	0	1
SPRY1	0	0.386897	0.817	0.667	0	1
EVI5	0	0.386156	0.737	0.567	0	1
RAB11FIP1	0	0.382728	0.901	0.774	0	1
FSCN1	0	0.382374	0.662	0.58	0	1
MRPS26	0	0.380587	0.924	0.796	0	1
GRAMD1B	0	0.380424	0.814	0.7	0	1
SSR3	0	0.378317	0.981	0.902	0	1
TSR1	0	0.377473	0.883	0.74	0	1
TPRG1	0	0.377116	0.76	0.616	0	1
FRMD4B	0	0.375818	0.868	0.671	0	1
SDF2L1	0	0.373765	0.921	0.768	0	1
BCL2A1	0	0.372648	0.684	0.527	0	1
ANKRD33B	0	0.371067	0.755	0.528	0	1
RRP7A	0	0.368969	0.921	0.791	0	1
KIF3B	0	0.368485	0.736	0.574	0	1
NFIL3	0	0.367002	0.815	0.618	0	1
IFRD2	0	0.365636	0.873	0.7	0	1
FURIN	0	0.36376	0.855	0.698	0	1
LYST	0	0.363609	0.888	0.732	0	1
IL22	0	0.36289	0.665	0.414	0	1
CTPS1	0	0.358128	0.88	0.738	0	1
PYCR1	0	0.353509	0.831	0.582	0	1
PPAN	0	0.351769	0.879	0.745	0	1
SET	0	0.343949	0.999	0.982	0	1
PLAGL2	0	0.342191	0.819	0.656	0	1
BTG3	0	0.336107	0.877	0.717	0	1
RRP1	0	0.335995	0.869	0.733	0	1
JPT1	0	0.335711	0.991	0.895	0	1
BOP1	0	0.335297	0.858	0.722	0	1
POLR3K	0	0.335185	0.917	0.78	0	1
CYB5A	0	0.334224	0.774	0.633	0	1
HMGA1	0	0.331543	0.955	0.828	0	1
BNIP3L	0	0.331437	0.782	0.65	0	1
VASP	0	0.328232	0.904	0.792	0	1
ENO2	0	0.326699	0.77	0.588	0	1
KIF3A	0	0.325121	0.825	0.656	0	1
ETF1	0	0.324528	0.915	0.768	0	1
MCOLN2	0	0.323881	0.817	0.664	0	1
GK	0	0.320717	0.777	0.653	0	1
SLC27A2	0	0.317972	0.847	0.711	0	1
CHORDC1	0	0.316978	0.937	0.788	0	1
STARD4	0	0.316842	0.705	0.539	0	1
PPME1	0	0.316044	0.772	0.662	0	1
NTRK1	0	0.31584	0.615	0.418	0	1
FAM3C	0	0.315576	0.796	0.614	0	1
MAK16	0	0.313416	0.874	0.724	0	1
CXCL13	0	0.311764	0.611	0.433	0	1
LACTB	0	0.311314	0.748	0.599	0	1
KPNB1	0	0.309498	0.971	0.866	0	1
IL4I1	0	0.303889	0.653	0.517	0	1
IFNG	0	0.301466	0.916	0.808	0	1
USP12	0	0.301419	0.859	0.687	0	1
LYAR	0	0.300819	0.968	0.854	0	1
TNIP1	0	0.30076	0.881	0.74	0	1
CHCHD10	0	0.300554	0.888	0.748	0	1
ANKRD37	0	0.299476	0.719	0.539	0	1
LAPTM4B	0	0.299384	0.733	0.613	0	1
LY75	0	0.298925	0.851	0.669	0	1
EBI3	0	0.297679	0.717	0.526	0	1
ANK3	0	0.296791	0.802	0.73	0	1
XCL1	0	0.295879	0.814	0.583	0	1
ATAD3A	0	0.295703	0.843	0.671	0	1
SLC43A3	0	0.293084	0.808	0.62	0	1
FAM98A	0	0.291895	0.895	0.739	0	1
PPFIBP1	0	0.290806	0.582	0.472	0	1
ARID5A	0	0.289843	0.795	0.676	0	1
BMERB1	0	0.289397	0.725	0.613	0	1
TNFSF14	0	0.288354	0.778	0.625	0	1
EIF4G1	0	0.288345	0.9	0.777	0	1
MT-ND5	0	0.287909	0.999	0.989	0	1
KCNN4	0	0.287532	0.781	0.619	0	1
PINX1	0	0.287469	0.837	0.678	0	1
KIF2A	0	0.287057	0.985	0.93	0	1
LAIR2	0	0.286426	0.586	0.47	0	1
PPIF	0	0.285682	0.877	0.727	0	1
OSM	0	0.284375	0.63	0.514	0	1
LRRC59	0	0.284193	0.873	0.734	0	1
ICAM1	0	0.284151	0.714	0.558	0	1
SNX9	0	0.28245	0.76	0.585	0	1
CD40LG	0	0.282273	0.706	0.637	0	1
ADAM19	0	0.281714	0.803	0.659	0	1
ATAD3B	0	0.28124	0.826	0.648	0	1
NR4A3	0	0.27985	0.695	0.398	0	1
CENPV	0	0.278585	0.793	0.668	0	1
ICOS	0	0.278375	0.845	0.736	0	1
DHRS3	0	0.277147	0.717	0.617	0	1
DST	0	0.276699	0.624	0.576	0	1
MAP3K8	0	0.274417	0.691	0.573	0	1
SNHG3	0	0.274212	0.888	0.747	0	1
F5	0	0.273614	0.7	0.553	0	1
BATF3	0	0.271442	0.844	0.632	0	1
CYTIP	0	0.271314	0.915	0.851	0	1
ECE1	0	0.269019	0.753	0.674	0	1
BACH2	0	0.268422	0.715	0.584	0	1
MYO1E	0	0.267934	0.707	0.582	0	1
BEND5	0	0.265174	0.607	0.519	0	1
SAT1	0	0.263776	0.89	0.804	0	1
PMAIP1	0	0.263023	0.84	0.675	0	1
CD55	0	0.262095	0.884	0.773	0	1
IL12RB2	0	0.261125	0.784	0.665	0	1
MCM6	0	0.260906	0.857	0.691	0	1
CD3EAP	0	0.259718	0.803	0.664	0	1
FOXP3	0	0.259137	0.668	0.535	0	1
CORO1B	0	0.258687	0.847	0.797	0	1
GARS	0	0.257096	0.893	0.781	0	1
TNF	0	0.256254	0.742	0.586	0	1
FKBP11	0	0.255997	0.923	0.797	0	1
ATP1B1	0	0.25225	0.568	0.452	0	1
METRNL	0	0.251279	0.694	0.542	0	1
CYP51A1	0	0.250571	0.786	0.675	0	1
MTRNR2L6	6.59725e-18	1.10672	0.408	0.285	1.31945e-14	10
MTRNR2L10	7.74639e-32	1.08267	0.406	0.232	1.54928e-28	10
PPP1R15A	5.57814e-67	0.874465	0.575	0.654	1.11563e-63	10
IL2	2.99111e-11	0.835226	0.483	0.495	5.98222e-08	10
AL627171.2	2.29134e-103	0.785704	0.478	0.577	4.58269e-100	10
NFKBIA	3.27927e-193	0.709795	0.772	0.756	6.55854e-190	10
LAG3	3.46783e-153	0.699225	0.814	0.783	6.93566e-150	10
IER3	1.77591e-253	0.682455	0.801	0.698	3.55182e-250	10
IL3	7.75737e-103	0.636649	0.553	0.45	1.55147e-99	10
LDHA	0	0.635885	0.961	0.948	0	10
GADD45B	0.00140456	0.597475	0.68	0.708	1	10
EIF5A	1.03341e-155	0.553545	0.846	0.909	2.06681e-152	10
SGK1	3.52374e-119	0.543736	0.56	0.494	7.04748e-116	10
HSPE1	1.61599e-251	0.543635	0.924	0.889	3.23198e-248	10
TNFRSF9	1.21902e-65	0.530439	0.693	0.651	2.43805e-62	10
TNF	0.00808877	0.518922	0.576	0.608	1	10
AC058791.1	2.71366e-12	0.458912	0.644	0.678	5.42733e-09	10
HSPA8	1.56803e-196	0.440561	0.946	0.978	3.13605e-193	10
SNHG3	5.06403e-149	0.436844	0.624	0.77	1.01281e-145	10
UBE2S	1.00007e-57	0.433289	0.867	0.819	2.00014e-54	10
SLC3A2	8.88851e-29	0.418779	0.688	0.777	1.7777e-25	10
HIST1H2AG	9.22795e-286	0.393021	0.456	0.6	1.84559e-282	10
LINC00513	3.16897e-07	0.391419	0.558	0.57	0.000633794	10
FOSB	1.49179e-153	0.381761	0.438	0.512	2.98357e-150	10
IL13	0	0.376564	0.769	0.636	0	10
CSF2	0	0.375522	0.842	0.688	0	10
TUBA1C	0.00168356	0.374863	0.727	0.794	1	10
IFNG	0	0.371047	0.909	0.822	0	10
PAICS	0.00517162	0.367524	0.79	0.805	1	10
PHLDA1	2.83128e-97	0.367519	0.679	0.561	5.66257e-94	10
AHI1	5.09068e-76	0.367097	0.702	0.785	1.01814e-72	10
G0S2	6.77367e-213	0.365449	0.699	0.576	1.35473e-209	10
ATF3	0	0.364788	0.287	0.411	0	10
EIF4A1	6.9341e-111	0.364732	0.919	0.983	1.38682e-107	10
TUBB4B	2.11258e-05	0.360183	0.793	0.827	0.0422515	10
NAMPT	3.35405e-08	0.359405	0.699	0.756	6.7081e-05	10
NOP56	5.95423e-10	0.358107	0.821	0.878	1.19085e-06	10
SAT1	5.54129e-94	0.357309	0.723	0.818	1.10826e-90	10
RBM8A	2.53317e-20	0.351063	0.838	0.903	5.06634e-17	10
C1QBP	6.17448e-09	0.34819	0.873	0.924	1.2349e-05	10
MRPL12	1.9032e-13	0.347744	0.738	0.818	3.80641e-10	10
BIRC3	4.96175e-11	0.345551	0.79	0.766	9.9235e-08	10
MYC	6.07013e-08	0.343819	0.77	0.748	0.000121403	10
AL021155.5	5.90817e-242	0.341261	0.376	0.497	1.18163e-238	10
SLC16A3	5.73135e-08	0.337763	0.725	0.708	0.000114627	10
HIST1H2AC	1.31133e-15	0.337162	0.576	0.602	2.62266e-12	10
MT-ND6	3.82838e-150	0.335481	0.77	0.883	7.65676e-147	10
SNHG15	4.21862e-07	0.330472	0.693	0.735	0.000843725	10
KPNA2	2.15728e-11	0.329111	0.704	0.753	4.31456e-08	10
PTGER4	3.76179e-17	0.325344	0.51	0.468	7.52357e-14	10
CKS2	0.00634595	0.323583	0.767	0.788	1	10
CCND2	2.8137e-06	0.317383	0.767	0.824	0.00562739	10
EED	7.76404e-33	0.315496	0.696	0.772	1.55281e-29	10
SERPINB9	1.45044e-27	0.314043	0.723	0.782	2.90089e-24	10
NFKB2	7.20864e-31	0.311568	0.644	0.695	1.44173e-27	10
FOS	6.85852e-176	0.310495	0.414	0.458	1.3717e-172	10
PIM3	0.00244645	0.309029	0.674	0.751	1	10
HSPA5	8.80251e-35	0.305797	0.828	0.883	1.7605e-31	10
H2AFX	8.98865e-59	0.304705	0.64	0.69	1.79773e-55	10
FABP5	5.00181e-84	0.303164	0.87	0.836	1.00036e-80	10
PCNA	1.02758e-17	0.300316	0.826	0.752	2.05515e-14	10
CCDC6	3.15428e-30	0.297664	0.723	0.755	6.30857e-27	10
CALR	1.44835e-06	0.295307	0.853	0.926	0.00289669	10
IRF4	2.22394e-142	0.292899	0.545	0.637	4.44789e-139	10
GZMB	0	0.292508	0.984	0.95	0	10
JUN	2.38897e-146	0.292045	0.663	0.847	4.77794e-143	10
XYLT2	5.61052e-267	0.292041	0.652	0.533	1.1221e-263	10
LTA	4.46785e-08	0.291593	0.564	0.601	8.9357e-05	10
TUBA1B	5.66413e-113	0.288599	0.893	0.903	1.13283e-109	10
BCL2L1	2.58647e-35	0.287224	0.612	0.664	5.17294e-32	10
TRAP1	8.89153e-06	0.28708	0.723	0.74	0.0177831	10
JUNB	2.57158e-97	0.285109	0.635	0.76	5.14316e-94	10
AC020916.1	4.288e-194	0.282336	0.463	0.587	8.57601e-191	10
RHOB	5.96869e-06	0.281872	0.467	0.444	0.0119374	10
HIST1H3D	3.64073e-13	0.281823	0.611	0.676	7.28146e-10	10
SLC2A3	1.23687e-180	0.281481	0.608	0.73	2.47374e-177	10
CXCR4	9.2032e-42	0.279789	0.576	0.624	1.84064e-38	10
IL4I1	5.3968e-176	0.279704	0.669	0.533	1.07936e-172	10
SDC4	7.63019e-81	0.2754	0.696	0.624	1.52604e-77	10
TNFAIP3	1.572e-125	0.275213	0.554	0.663	3.14399e-122	10
SH2D2A	6.75884e-40	0.270825	0.669	0.781	1.35177e-36	10
CD70	4.51056e-39	0.269938	0.835	0.762	9.02111e-36	10
CCR7	1.72137e-37	0.268544	0.662	0.756	3.44274e-34	10
DDIT4	1.9653e-35	0.266179	0.665	0.756	3.9306e-32	10
PFKP	1.11918e-48	0.264677	0.689	0.737	2.23836e-45	10
PRF1	2.4969e-32	0.264544	0.67	0.732	4.99381e-29	10
BATF	3.54024e-54	0.261335	0.662	0.75	7.08048e-51	10
SOCS1	4.03093e-37	0.260116	0.546	0.571	8.06186e-34	10
PPIF	4.51538e-06	0.259588	0.757	0.748	0.00903077	10
IL23A	1.17245e-68	0.256788	0.65	0.577	2.34489e-65	10
LY75	3.52833e-43	0.255149	0.749	0.694	7.05666e-40	10
AC103591.3	8.79839e-18	0.254893	0.52	0.537	1.75968e-14	10
LYST	1.15732e-40	0.253743	0.732	0.754	2.31464e-37	10
SDF2L1	1.76435e-47	0.252732	0.732	0.79	3.5287e-44	10
TRAF1	1.23352e-122	0.252225	0.607	0.731	2.46705e-119	10
NPM1	1.77893e-137	0.252087	0.964	0.994	3.55786e-134	10
EIF4G1	1.31473e-124	0.252047	0.714	0.796	2.62947e-121	10
NFKB1	8.54094e-100	0.250744	0.688	0.79	1.70819e-96	10
HIST1H2BN	5.33024e-13	0.25025	0.453	0.46	1.06605e-09	10
GNLY	0	2.55033	0.989	0.884	0	11
NKG7	0	2.51618	0.995	0.848	0	11
CCL5	0	2.37038	1	0.884	0	11
GZMH	0	2.08406	0.903	0.503	0	11
GZMA	0	1.93105	0.945	0.633	0	11
ALOX5AP	0	1.72024	0.965	0.674	0	11
KLRD1	0	1.56858	0.806	0.427	0	11
CST7	0	1.53836	0.954	0.773	0	11
HLA-DRB1	0	1.48316	0.983	0.881	0	11
PLAAT4	0	1.48215	0.976	0.821	0	11
HLA-DRA	0	1.35377	0.987	0.866	0	11
PLEK	0	1.31178	0.841	0.269	0	11
HLA-DPA1	0	1.31164	0.975	0.855	0	11
ITGA1	0	1.26907	0.77	0.515	0	11
FGFBP2	0	1.24095	0.787	0.573	0	11
ANXA1	0	1.22792	0.948	0.748	0	11
HLA-DPB1	0	1.21247	0.908	0.83	0	11
EOMES	0	1.19973	0.799	0.299	0	11
CLU	0	1.18604	0.913	0.523	0	11
CD74	0	1.17382	0.994	0.947	0	11
LINC02446	0	1.11978	0.859	0.547	0	11
GZMK	0	1.02325	0.65	0.309	0	11
F2R	0	1.00881	0.843	0.57	0	11
CTSW	0	0.983179	0.814	0.545	0	11
TRGC2	0	0.950032	0.71	0.551	0	11
AHNAK	0	0.945768	0.937	0.784	0	11
KLRK1	0	0.939576	0.797	0.578	0	11
CRIP1	0	0.922313	0.996	0.964	0	11
HOPX	0	0.918819	0.977	0.921	0	11
CD8B	0	0.915917	0.824	0.697	0	11
PRF1	0	0.910984	0.889	0.728	0	11
OASL	0	0.908541	0.759	0.567	0	11
SAMD3	0	0.861595	0.737	0.604	0	11
HLA-DMA	0	0.856661	0.793	0.663	0	11
TRG-AS1	0	0.799363	0.827	0.566	0	11
IKZF3	0	0.797791	0.712	0.678	0	11
PYHIN1	0	0.79347	0.766	0.685	0	11
CD8A	0	0.779283	0.861	0.794	0	11
RNF213	0	0.749745	0.968	0.916	0	11
PCLAF	0	0.733676	0.911	0.754	0	11
VIM	0	0.732469	0.999	0.992	0	11
LGALS1	0	0.727925	0.995	0.983	0	11
LINC01871	0	0.707201	0.901	0.774	0	11
STMN1	0	0.692767	0.921	0.832	0	11
KLRC2	0	0.684176	0.67	0.335	0	11
CXCR3	0	0.674996	0.744	0.78	0	11
C12orf75	0	0.658781	0.979	0.913	0	11
GIMAP4	0	0.622978	0.903	0.766	0	11
CEBPD	0	0.620014	0.686	0.465	0	11
TRGC1	0	0.608562	0.614	0.532	0	11
ITGB1	0	0.602002	0.779	0.743	0	11
HMGN2	0	0.598508	0.941	0.954	0	11
C1orf21	0	0.595342	0.66	0.614	0	11
NUSAP1	0	0.577861	0.842	0.73	0	11
CD52	0	0.565348	0.998	0.986	0	11
ARL4C	0	0.55767	0.965	0.891	0	11
HLA-DQB1	0	0.552478	0.744	0.684	0	11
ZNF683	0	0.54778	0.607	0.313	0	11
ARL6IP1	0	0.544958	0.857	0.866	0	11
CD84	0	0.5268	0.73	0.639	0	11
MYH9	0	0.526721	0.911	0.883	0	11
LINC01943	0	0.518806	0.735	0.666	0	11
HMGB2	0	0.507305	0.849	0.851	0	11
HLA-DMB	0	0.493595	0.666	0.586	0	11
TYROBP	0	0.479039	0.486	0.035	0	11
HLA-DQA1	0	0.477556	0.823	0.741	0	11
IL32	0	0.468831	0.997	0.993	0	11
PLAAT3	0	0.468821	0.732	0.581	0	11
PDLIM1	0	0.458736	0.797	0.702	0	11
LIME1	0	0.444042	0.926	0.803	0	11
NEAT1	0	0.437337	0.971	0.947	0	11
SYNE2	0	0.432904	0.733	0.685	0	11
SLA	0	0.428668	0.826	0.781	0	11
HLA-DQA2	0	0.415271	0.783	0.501	0	11
HMGB1	0	0.391864	0.999	0.998	0	11
TGFBR3	0	0.334122	0.716	0.531	0	11
HLA-DRB5	0	0.325923	0.763	0.72	0	11
S100A4	0	0.311731	0.998	0.997	0	11
CCL4L2	0	0.311168	0.716	0.208	0	11
LINC00861	0	0.308078	0.701	0.472	0	11
RGL4	0	0.303419	0.797	0.62	0	11
FCGR3A	0	0.288898	0.667	0.184	0	11
KLRC3	0	0.288149	0.584	0.257	0	11
TK1	0	0.287513	0.819	0.68	0	11
RHOC	0	0.284099	0.788	0.635	0	11
ADD3	0	0.268525	0.864	0.735	0	11
AC103702.2	0	0.262932	0.766	0.091	0	11
FASLG	0	0.262228	0.613	0.467	0	11
LINC00892	0	0.26166	0.709	0.481	0	11
TBX21	0	0.25001	0.737	0.576	0	11
LGALS3	9.14539e-307	0.288588	0.877	0.779	1.82908e-303	11
RPS4Y1	9.23351e-289	0.368728	0.777	0.705	1.8467e-285	11
MKI67	6.40502e-266	0.404618	0.852	0.767	1.281e-262	11
ATAD2	1.80773e-249	0.297096	0.849	0.759	3.61546e-246	11
SLAMF7	2.95971e-233	0.534542	0.592	0.474	5.91942e-230	11
ASPM	1.35743e-230	0.385933	0.796	0.683	2.71485e-227	11
THEMIS	2.04866e-225	0.33514	0.753	0.673	4.09732e-222	11
IRF1	4.29654e-221	0.329573	0.919	0.905	8.59308e-218	11
TC2N	2.00106e-188	0.375295	0.681	0.645	4.00212e-185	11
RCBTB2	7.13368e-180	0.499547	0.54	0.398	1.42674e-176	11
PDCD4	1.01757e-176	0.281114	0.796	0.77	2.03513e-173	11
GALM	6.54494e-175	0.253395	0.812	0.748	1.30899e-171	11
LDLRAD4	6.52675e-169	0.505214	0.677	0.662	1.30535e-165	11
IDH2	1.90917e-156	0.307187	0.795	0.826	3.81833e-153	11
DLGAP5	1.58302e-140	0.269211	0.768	0.688	3.16605e-137	11
H2AFZ	5.43887e-132	0.27528	0.916	0.932	1.08777e-128	11
SMC4	7.18767e-132	0.295948	0.84	0.829	1.43753e-128	11
ZEB2	2.09136e-119	0.326278	0.676	0.665	4.18272e-116	11
KLRC1	2.60166e-111	0.453628	0.4	0.359	5.20332e-108	11
TRBC1	2.4182e-110	0.267035	0.86	0.816	4.83641e-107	11
KIF11	2.48056e-110	0.258116	0.709	0.674	4.96112e-107	11
CENPF	8.9295e-108	0.308076	0.784	0.751	1.7859e-104	11
EIF4EBP1	9.01615e-96	0.321726	0.715	0.695	1.80323e-92	11
PTTG1	9.76653e-92	0.297851	0.783	0.771	1.95331e-88	11
MCM5	1.26018e-91	0.268821	0.757	0.751	2.52036e-88	11
FAM111A	9.69001e-85	0.287857	0.708	0.708	1.938e-81	11
HIST2H2AC	9.04502e-82	0.282402	0.747	0.763	1.809e-78	11
RRM2	8.14938e-76	0.413487	0.72	0.713	1.62988e-72	11
DUT	3.48656e-74	0.35655	0.831	0.86	6.97312e-71	11
CKAP2	2.09806e-71	0.334671	0.676	0.709	4.19611e-68	11
CLSPN	3.32073e-71	0.290841	0.747	0.728	6.64145e-68	11
DHFR	5.89206e-65	0.250823	0.717	0.701	1.17841e-61	11
TIGIT	1.0218e-64	0.277623	0.577	0.548	2.0436e-61	11
NUCB2	5.79436e-52	0.258818	0.716	0.742	1.15887e-48	11
HIST1H1D	8.01797e-52	0.283963	0.761	0.8	1.60359e-48	11
HIST1H1C	1.16582e-38	0.269078	0.729	0.774	2.33165e-35	11
HIST1H1B	1.51367e-30	0.278544	0.693	0.706	3.02734e-27	11
RUNX1	2.00057e-24	0.29577	0.583	0.603	4.00115e-21	11
LINC02694	8.86994e-23	0.326949	0.532	0.495	1.77399e-19	11
TOP2A	2.72551e-21	0.278329	0.693	0.693	5.45103e-18	11
KLRC4	4.7703e-12	0.280722	0.478	0.414	9.54059e-09	11
TRDC	4.95744e-08	0.894773	0.47	0.514	9.91488e-05	11
CLIC3	0.000995747	0.301195	0.606	0.696	1	11
ZNF90	0	5.10756	0.992	0.61	0	12
HIST3H2A	0	5.01867	0.994	0.633	0	12
TPM1	0	3.74972	0.963	0.518	0	12
PRRX1	0	3.7444	0.986	0.291	0	12
JUN	0	3.66082	0.994	0.841	0	12
S100A6	0	3.1656	1	0.997	0	12
AL136454.1	0	3.14844	0.986	0.74	0	12
SLC25A4	0	3.14608	0.983	0.639	0	12
TIMP2	0	3.0883	0.974	0.469	0	12
RPS20	0	3.02948	0.999	0.995	0	12
COL1A2	0	2.97812	0.978	0.308	0	12
FN1	0	2.84554	0.93	0.391	0	12
EGR1	0	2.69971	0.945	0.401	0	12
COL1A1	0	2.57598	0.919	0.31	0	12
CD86	0	2.53163	0.936	0.545	0	12
NFIX	0	2.52227	0.966	0.346	0	12
CRYAB	0	2.47532	0.862	0.187	0	12
NR2F2	0	2.34168	0.946	0.192	0	12
TPM2	0	2.32746	0.936	0.341	0	12
CITED2	0	2.29319	0.924	0.639	0	12
FOS	0	2.24576	0.872	0.451	0	12
HIST1H2AL	0	2.22522	0.942	0.616	0	12
FGF7	0	2.17569	0.895	0.138	0	12
COMMD1	0	2.15249	0.964	0.725	0	12
RPL23	0	2.11285	0.999	0.995	0	12
ASAP1	0	2.0208	0.922	0.681	0	12
NBEAL1	0	1.95803	0.957	0.734	0	12
RPL22L1	0	1.88286	0.995	0.885	0	12
H2AFZ	0	1.87591	0.999	0.931	0	12
EFEMP2	0	1.83832	0.908	0.306	0	12
MTRNR2L6	0	1.82268	0.85	0.279	0	12
PGP	0	1.7555	0.968	0.819	0	12
ZFHX4	0	1.71415	0.84	0.092	0	12
BLVRB	0	1.69786	0.938	0.526	0	12
RNF11	0	1.67048	0.851	0.556	0	12
VEGFA	0	1.66747	0.804	0.462	0	12
FERMT2	0	1.6486	0.842	0.215	0	12
PRKG2	0	1.60451	0.841	0.193	0	12
SPRY2	0	1.59399	0.775	0.186	0	12
NRN1	0	1.59164	0.799	0.431	0	12
PSMB5	0	1.56433	0.979	0.82	0	12
YBX1	0	1.55529	0.999	0.991	0	12
INHBA	0	1.5222	0.733	0.215	0	12
TUBA1A	0	1.51435	0.958	0.74	0	12
HSPA5	0	1.48263	0.979	0.88	0	12
CSNK2A3	0	1.45734	0.868	0.527	0	12
ACTA2	0	1.41719	0.742	0.471	0	12
HSP90B1	0	1.38891	0.993	0.938	0	12
NFIB	0	1.37244	0.872	0.117	0	12
PCOLCE	0	1.2495	0.809	0.475	0	12
LMNA	0	1.23431	0.961	0.743	0	12
BDNF	0	1.22838	0.773	0.061	0	12
TNFSF9	0	1.22459	0.819	0.546	0	12
SPTBN1	0	1.2041	0.894	0.714	0	12
SERBP1	0	1.20118	1	0.985	0	12
SOX4	0	1.19853	0.912	0.729	0	12
PFN2	0	1.19839	0.819	0.28	0	12
LIMK2	0	1.19402	0.873	0.559	0	12
FER	0	1.19382	0.78	0.391	0	12
MTRNR2L10	0	1.1919	0.717	0.228	0	12
MARCKS	0	1.19119	0.778	0.374	0	12
PMEPA1	0	1.18758	0.804	0.349	0	12
ZNF503	0	1.18008	0.722	0.163	0	12
PCDH7	0	1.17641	0.687	0.106	0	12
PCDH19	0	1.16695	0.833	0.087	0	12
RBFOX2	0	1.16553	0.774	0.281	0	12
SEC61G	0	1.16262	0.994	0.915	0	12
MYOF	0	1.15997	0.82	0.557	0	12
COL3A1	0	1.15507	0.798	0.101	0	12
ZEB2	0	1.15169	0.807	0.663	0	12
MXI1	0	1.1164	0.773	0.599	0	12
NR2F1	0	1.10369	0.821	0.063	0	12
PRDX4	0	1.09416	0.925	0.743	0	12
CDH11	0	1.09175	0.721	0.089	0	12
PBX1	0	1.06464	0.741	0.043	0	12
PPP1R14B	0	1.05886	0.986	0.89	0	12
TCF4	0	1.04745	0.796	0.513	0	12
DDAH2	0	1.03838	0.738	0.444	0	12
CALD1	0	1.02726	0.757	0.268	0	12
LRP1	0	1.01803	0.679	0.105	0	12
ITGB1	0	1.00079	0.923	0.741	0	12
DOCK7	0	1.00074	0.715	0.468	0	12
LOX	0	0.993203	0.638	0.076	0	12
DCLK1	0	0.98971	0.731	0.037	0	12
TUBA1C	0	0.988814	0.958	0.791	0	12
HAS2	0	0.988513	0.624	0.096	0	12
CTNNA1	0	0.98773	0.894	0.65	0	12
TJP1	0	0.978698	0.716	0.11	0	12
RYK	0	0.972845	0.771	0.597	0	12
ZFHX3	0	0.97128	0.752	0.399	0	12
SPARC	0	0.967599	0.807	0.125	0	12
ZFP36L1	0	0.957839	0.866	0.673	0	12
TEAD1	0	0.952759	0.799	0.173	0	12
CALM2	0	0.94302	0.992	0.96	0	12
THRA	0	0.93976	0.673	0.518	0	12
FSTL1	0	0.911908	0.715	0.103	0	12
ETF1	0	0.892759	0.959	0.786	0	12
BNIP3L	0	0.888812	0.858	0.666	0	12
RBPMS	0	0.88456	0.784	0.307	0	12
SOX9	0	0.864016	0.696	0.027	0	12
BASP1	0	0.855071	0.721	0.64	0	12
NCAM1	0	0.848057	0.762	0.11	0	12
CCN1	1.29873e-84	0.841011	0.517	0.178	2.59746e-81	12
FZD2	0	0.833792	0.752	0.087	0	12
RBPJ	0	0.832806	0.972	0.879	0	12
HMGA2	0	0.832741	0.744	0.193	0	12
FOXG1	0	0.830214	0.824	0.089	0	12
GJC1	0	0.829377	0.787	0.302	0	12
EIF4G1	0	0.823016	0.902	0.793	0	12
H3F3C	0	0.822779	0.704	0.355	0	12
KLF4	0	0.811048	0.671	0.146	0	12
CP	0	0.800238	0.633	0.288	0	12
PAK3	0	0.785987	0.709	0.116	0	12
TUBB	0	0.782005	0.986	0.898	0	12
THBS1	2.4878e-77	0.774973	0.518	0.275	4.97559e-74	12
TUBB3	0	0.759648	0.816	0.635	0	12
AFDN	0	0.758053	0.812	0.556	0	12
MARCKSL1	0	0.757631	0.785	0.722	0	12
S100A4	0	0.757515	1	0.997	0	12
GAS7	0	0.755122	0.753	0.076	0	12
CCDC88A	0	0.747639	0.661	0.49	0	12
NT5DC2	0	0.745622	0.829	0.633	0	12
HSP90AB1	0	0.733787	0.999	0.989	0	12
NPM1	0	0.724264	1	0.993	0	12
NFIA	0	0.71889	0.805	0.588	0	12
ERRFI1	0	0.718846	0.588	0.203	0	12
COL16A1	0	0.7155	0.614	0.087	0	12
STC1	0	0.7085	0.738	0.086	0	12
PLPP3	0	0.702039	0.717	0.041	0	12
MEIS2	5.95105e-227	0.694557	0.526	0.079	1.19021e-223	12
TWIST1	0	0.694419	0.616	0.411	0	12
MEF2C	0	0.691079	0.698	0.391	0	12
PGK1	0	0.683147	0.98	0.918	0	12
NSG1	0	0.653343	0.712	0.414	0	12
HIST1H4I	0	0.650537	0.679	0.528	0	12
IGF2BP2	8.2986e-269	0.63925	0.55	0.128	1.65972e-265	12
FNBP1L	0	0.63394	0.7	0.198	0	12
CELF4	0	0.632049	0.628	0.11	0	12
ACTG2	0	0.631418	0.574	0.137	0	12
EFNB2	0	0.601542	0.748	0.127	0	12
SGK1	0	0.600679	0.824	0.491	0	12
PLA2G4A	0	0.600412	0.612	0.409	0	12
AMOTL2	6.66776e-97	0.598116	0.5	0.058	1.33355e-93	12
TCF7L2	0	0.59781	0.677	0.265	0	12
CCN2	0	0.593636	0.549	0.037	0	12
FILIP1L	0	0.584049	0.615	0.461	0	12
GJA1	0	0.582842	0.576	0.018	0	12
SMC1A	0	0.578354	0.916	0.881	0	12
P4HA1	0	0.572115	0.845	0.716	0	12
AHNAK	0	0.570744	0.882	0.785	0	12
SYNCRIP	0	0.55752	0.972	0.892	0	12
HNRNPAB	0	0.557222	0.976	0.897	0	12
DAB2IP	0	0.555699	0.795	0.011	0	12
HOXA5	0	0.543552	0.586	0.017	0	12
CYP51A1	8.35304e-263	0.542844	0.763	0.69	1.67061e-259	12
COL8A1	0	0.540323	0.592	0.02	0	12
MYH10	0	0.537613	0.616	0.438	0	12
RHOBTB3	0	0.521252	0.608	0.259	0	12
PLK2	1.26921e-29	0.518397	0.517	0.418	2.53842e-26	12
DNAJA1	0	0.514331	0.986	0.913	0	12
FEZ1	0	0.505565	0.616	0.271	0	12
RND3	4.56987e-116	0.494	0.492	0.031	9.13974e-113	12
DAB2	0	0.490071	0.61	0.016	0	12
TIMP3	0	0.484641	0.626	0.061	0	12
RBP1	0	0.481657	0.669	0.05	0	12
HIST2H3D	0	0.475974	0.729	0.351	0	12
VIM	0	0.466715	0.998	0.992	0	12
EVI5	0	0.466607	0.775	0.588	0	12
MMP2	0	0.456558	0.598	0.04	0	12
PHLDB2	0	0.453617	0.768	0.446	0	12
PPME1	0	0.45143	0.824	0.675	0	12
GAS1	0	0.450567	0.58	0.074	0	12
LAYN	0	0.446712	0.693	0.531	0	12
MYO1E	0	0.441196	0.79	0.597	0	12
EHD2	0	0.439976	0.784	0.035	0	12
SPRED1	0	0.433378	0.575	0.049	0	12
NFKB2	0	0.43112	0.89	0.691	0	12
VCAN	0	0.427362	0.544	0.054	0	12
PMP22	2.51858e-63	0.425711	0.432	0.179	5.03716e-60	12
ETV1	4.6309e-149	0.42249	0.41	0.066	9.2618e-146	12
CAVIN1	0	0.421815	0.716	0.411	0	12
SHOX2	0	0.417992	0.573	0.036	0	12
YBX3	0	0.415696	0.897	0.782	0	12
LMO4	2.2275e-264	0.414681	0.753	0.696	4.45499e-261	12
LRP6	3.77516e-51	0.413779	0.433	0.204	7.55033e-48	12
GSTM3	0	0.407533	0.641	0.584	0	12
ARHGAP29	9.10007e-86	0.395652	0.482	0.027	1.82001e-82	12
NRG1	0	0.385006	0.592	0.03	0	12
CD19	0	0.380428	0.561	0.028	0	12
RUNX1T1	1.77315e-21	0.377445	0.468	0.022	3.54629e-18	12
MEIS1	0	0.375555	0.593	0.023	0	12
HIST1H2BN	0	0.375073	0.709	0.456	0	12
SNX9	0	0.374853	0.72	0.608	0	12
EMP1	3.38123e-79	0.371173	0.545	0.368	6.76245e-76	12
MRAS	0	0.364952	0.656	0.038	0	12
CDH2	0	0.360392	0.584	0.23	0	12
EBF1	2.1981e-40	0.352699	0.483	0.061	4.39621e-37	12
RNF19B	0	0.351641	0.732	0.517	0	12
MIR100HG	7.69851e-60	0.349777	0.474	0.014	1.5397e-56	12
PDGFRA	2.80917e-25	0.346223	0.441	0.103	5.61835e-22	12
DST	5.45142e-189	0.345097	0.638	0.582	1.09028e-185	12
TMEM47	0	0.34435	0.632	0.018	0	12
HMGA2-AS1	1.22492e-71	0.337878	0.483	0.059	2.44984e-68	12
SMS	4.4249e-247	0.333878	0.908	0.845	8.84979e-244	12
TNC	1.72253e-100	0.331692	0.53	0.314	3.44507e-97	12
MAP1B	2.70594e-42	0.331013	0.429	0.212	5.41189e-39	12
RUNX1	1.6372e-170	0.327471	0.659	0.601	3.27441e-167	12
CKS2	2.11576e-160	0.323621	0.869	0.786	4.23152e-157	12
APBB2	1.21504e-154	0.323388	0.539	0.274	2.43008e-151	12
DPYSL3	0	0.314373	0.775	0.061	0	12
ACTN1	8.66187e-106	0.31151	0.593	0.532	1.73237e-102	12
MECOM	0	0.305897	0.539	0.014	0	12
HES1	0	0.305713	0.644	0.164	0	12
TENM4	3.82318e-89	0.305535	0.423	0.144	7.64635e-86	12
SMARCA2	1.89376e-116	0.297458	0.709	0.704	3.78751e-113	12
HIST2H2BF	0	0.289897	0.79	0.566	0	12
EMX2	4.13809e-64	0.286015	0.44	0.015	8.27619e-61	12
ATP1B1	0	0.282446	0.761	0.464	0	12
FOSB	0	0.282111	0.739	0.507	0	12
RHOB	0	0.281466	0.682	0.441	0	12
PLS3	6.42509e-32	0.269542	0.578	0.618	1.28502e-28	12
ADGRL2	1.73548e-87	0.268038	0.419	0.044	3.47095e-84	12
HLF	7.00931e-141	0.267065	0.512	0.254	1.40186e-137	12
EGR3	0	0.25871	0.61	0.253	0	12
PPFIBP1	0	0.25855	0.683	0.484	0	12
FLRT2	0	0.258285	0.673	0.031	0	12
KITLG	4.04142e-15	0.254631	0.444	0.163	8.08284e-12	12
LIF	5.04394e-78	0.25302	0.571	0.45	1.00879e-74	12
PMAIP1	0	2.94892	0.921	0.696	0	13
ISG15	0	2.85217	0.998	0.887	0	13
HERC5	0	2.34	0.896	0.63	0	13
IFIT3	0	2.24458	0.936	0.595	0	13
IFIT2	0	2.0803	0.754	0.398	0	13
MX1	0	2.05345	0.972	0.852	0	13
ISG20	0	1.9342	0.992	0.897	0	13
OASL	0	1.74956	0.873	0.567	0	13
CCR7	0	1.53872	0.942	0.752	0	13
IFI6	0	1.42858	0.972	0.805	0	13
IFIH1	0	1.28948	0.923	0.659	0	13
IFNG	0	1.17781	0.957	0.822	0	13
WARS	0	1.17094	0.964	0.741	0	13
IFI44L	0	1.08336	0.943	0.758	0	13
TNFSF10	0	1.0715	0.925	0.817	0	13
MT2A	0	1.03885	0.997	0.939	0	13
EPSTI1	0	1.01959	0.929	0.806	0	13
USP18	0	1.01255	0.948	0.672	0	13
CD70	0	1.00568	0.904	0.762	0	13
XAF1	0	1.00463	0.929	0.796	0	13
GZMB	0	1.00082	0.997	0.95	0	13
IFIT1	0	0.975984	0.891	0.451	0	13
ZBTB32	0	0.967373	0.951	0.696	0	13
CXCL10	0	0.935963	0.586	0.204	0	13
RNF19A	0	0.902899	0.956	0.812	0	13
IFI44	0	0.879815	0.822	0.654	0	13
JUNB	0	0.874618	0.959	0.755	0	13
OAS1	0	0.873745	0.935	0.79	0	13
PPA1	0	0.871256	0.997	0.93	0	13
PLS3	0	0.866827	0.714	0.617	0	13
NFKBIA	0	0.861389	0.969	0.753	0	13
G0S2	0	0.849111	0.821	0.575	0	13
CCL3L1	0	0.774242	0.562	0.318	0	13
DDIT4	0	0.773004	0.935	0.752	0	13
IFITM3	0	0.765202	0.792	0.522	0	13
CCDC50	0	0.747897	0.959	0.854	0	13
DUSP4	0	0.744175	0.948	0.705	0	13
LAG3	0	0.721353	0.952	0.781	0	13
LDHA	0	0.707182	0.999	0.947	0	13
TPI1	0	0.703137	0.999	0.948	0	13
RSAD2	0	0.681809	0.747	0.4	0	13
PKM	0	0.667735	0.999	0.925	0	13
IL2RA	0	0.644074	0.987	0.781	0	13
ENO1	0	0.641714	1	0.975	0	13
HSP90AB1	0	0.6406	1	0.989	0	13
PGAM1	0	0.638126	0.993	0.874	0	13
TRAF1	0	0.637511	0.911	0.727	0	13
MIR155HG	0	0.636042	0.955	0.678	0	13
PIM3	0	0.62376	0.94	0.747	0	13
SNHG15	0	0.618255	0.939	0.732	0	13
DUSP5	0	0.613813	0.763	0.591	0	13
DNAJA1	0	0.611329	0.994	0.913	0	13
NME1	0	0.611075	0.99	0.851	0	13
SQOR	0	0.604763	0.907	0.743	0	13
ZBED2	0	0.603821	0.835	0.658	0	13
FABP5	0	0.603379	0.988	0.835	0	13
DUSP2	0	0.602318	0.834	0.707	0	13
IER3	0	0.600399	0.884	0.698	0	13
SQLE	0	0.595946	0.918	0.779	0	13
CXCL11	0	0.594618	0.563	0.105	0	13
HSPD1	0	0.594181	0.997	0.939	0	13
LTA	0	0.594086	0.87	0.597	0	13
SAT1	0	0.587942	0.946	0.815	0	13
BIRC3	0	0.585245	0.936	0.764	0	13
TNFAIP3	0	0.582812	0.854	0.659	0	13
SH2D2A	0	0.576466	0.923	0.777	0	13
TNFRSF4	0	0.576362	0.975	0.794	0	13
MX2	0	0.564256	0.866	0.719	0	13
HILPDA	0	0.56337	0.872	0.669	0	13
NAMPT	0	0.561413	0.948	0.752	0	13
CD38	0	0.55363	0.911	0.725	0	13
RGS16	0	0.546531	0.812	0.651	0	13
FAM162A	0	0.544457	0.954	0.786	0	13
MIF	0	0.537873	1	0.982	0	13
METRNL	0	0.536633	0.728	0.562	0	13
DNAJC12	0	0.523486	0.787	0.64	0	13
PA2G4	0	0.513673	0.997	0.955	0	13
PRMT1	0	0.513482	0.992	0.868	0	13
EIF5A	0	0.510581	0.994	0.907	0	13
GNL3	0	0.50917	0.959	0.821	0	13
DDX21	0	0.50827	0.988	0.884	0	13
EIF4A1	0	0.508034	0.999	0.982	0	13
C1QBP	0	0.507035	0.991	0.922	0	13
CYCS	0	0.501762	0.991	0.857	0	13
PFDN2	0	0.49563	0.987	0.855	0	13
MTHFD2	0	0.49559	0.948	0.778	0	13
TNFSF13B	0	0.492896	0.854	0.676	0	13
BEND5	0	0.490532	0.717	0.529	0	13
FURIN	0	0.488725	0.887	0.718	0	13
PNPT1	0	0.488688	0.912	0.756	0	13
ANK3	0	0.484062	0.828	0.739	0	13
BHLHE40	0	0.482674	0.901	0.72	0	13
SERBP1	0	0.481286	1	0.985	0	13
CCL3	0	0.479429	0.77	0.595	0	13
NCL	0	0.478299	0.999	0.987	0	13
SLIRP	0	0.478023	0.99	0.867	0	13
POLR2K	0	0.477368	0.948	0.8	0	13
VDAC1	0	0.47619	0.997	0.938	0	13
GBP4	0	0.473969	0.829	0.743	0	13
SEC61B	0	0.472868	0.997	0.963	0	13
HSPA5	0	0.470731	0.974	0.881	0	13
RAN	0	0.466839	0.999	0.951	0	13
EIF1AX	0	0.46585	0.992	0.919	0	13
CREM	0	0.458178	0.863	0.687	0	13
STAT1	0	0.457902	0.947	0.855	0	13
IL2	6.81861e-192	0.456832	0.565	0.494	1.36372e-188	13
SRM	0	0.452548	0.983	0.88	0	13
LMAN1	0	0.45013	0.973	0.86	0	13
GALM	0	0.449257	0.866	0.747	0	13
AHI1	0	0.448793	0.925	0.782	0	13
HLA-DRA	7.46268e-24	0.447687	0.861	0.868	1.49254e-20	13
NFKB2	0	0.44685	0.908	0.692	0	13
MRTO4	0	0.435526	0.953	0.817	0	13
EIF5B	0	0.435519	0.991	0.913	0	13
SOCS1	0	0.432506	0.778	0.568	0	13
MRPL12	0	0.432388	0.965	0.815	0	13
NOLC1	0	0.43216	0.938	0.805	0	13
STAT3	0	0.430987	0.943	0.808	0	13
TOMM40	0	0.4308	0.954	0.801	0	13
GADD45B	0	0.428254	0.841	0.706	0	13
BNIP3	0	0.427933	0.915	0.745	0	13
AIM2	0	0.426554	0.617	0.521	0	13
TNFRSF18	0	0.421165	0.922	0.762	0	13
PTGER4	0	0.419705	0.643	0.467	0	13
GPATCH4	0	0.419629	0.952	0.839	0	13
WDR43	0	0.419259	0.963	0.856	0	13
P4HA1	0	0.41801	0.915	0.716	0	13
DDX60	0	0.416569	0.624	0.582	0	13
CALR	0	0.416257	0.993	0.924	0	13
CDK6	0	0.415548	0.975	0.824	0	13
CYTIP	0	0.413614	0.948	0.859	0	13
GTPBP4	0	0.410968	0.948	0.796	0	13
YBX3	0	0.410061	0.95	0.782	0	13
IL12RB2	0	0.409563	0.836	0.68	0	13
PSMA6	0	0.407582	0.991	0.903	0	13
ACSL4	0	0.40672	0.906	0.751	0	13
GAPDH	0	0.40453	1	0.999	0	13
AP003472.1	0	0.403636	0.548	0.317	0	13
PRDX1	0	0.403512	0.997	0.954	0	13
TNIP1	0	0.402731	0.896	0.758	0	13
CMSS1	0	0.401967	0.95	0.751	0	13
FKBP4	0	0.401467	0.928	0.737	0	13
CCT3	0	0.39964	0.993	0.925	0	13
SMS	0	0.396639	0.974	0.844	0	13
ARG2	1.88779e-80	0.396524	0.542	0.523	3.77557e-77	13
SDC4	0	0.395249	0.776	0.623	0	13
LAYN	0	0.395164	0.701	0.532	0	13
GLS	0	0.392216	0.937	0.832	0	13
DCUN1D5	0	0.39058	0.96	0.831	0	13
BTG3	0	0.389905	0.89	0.738	0	13
PMCH	9.45501e-87	0.385874	0.528	0.513	1.891e-83	13
NINJ1	0	0.385313	0.889	0.772	0	13
HRH2	0	0.384188	0.773	0.711	0	13
CAVIN3	8.47749e-268	0.379737	0.807	0.704	1.6955e-264	13
CCT5	0	0.379674	0.992	0.911	0	13
SERPINB9	0	0.376906	0.917	0.779	0	13
GBP1	2.099e-212	0.374884	0.821	0.824	4.19801e-209	13
DKC1	0	0.374415	0.949	0.813	0	13
ID2	7.96779e-254	0.371155	0.91	0.809	1.59356e-250	13
UBE2S	0	0.369066	0.965	0.818	0	13
AL627171.2	0	0.366917	0.775	0.573	0	13
EED	0	0.366695	0.929	0.769	0	13
HSPE1	0	0.364937	0.996	0.888	0	13
MYDGF	0	0.364418	0.962	0.818	0	13
TYMP	0	0.36329	0.868	0.742	0	13
NOP56	0	0.362073	0.97	0.876	0	13
HNRNPAB	0	0.361027	0.991	0.897	0	13
HSPH1	0	0.35956	0.951	0.8	0	13
PUM3	0	0.358852	0.942	0.826	0	13
GRPEL1	0	0.358732	0.949	0.787	0	13
SPRY1	0	0.358082	0.865	0.686	0	13
CXCL13	0	0.357276	0.591	0.456	0	13
TNFSF14	1.54096e-86	0.354208	0.642	0.646	3.08193e-83	13
PTGIR	0	0.353612	0.757	0.611	0	13
PPAN	0	0.353596	0.885	0.762	0	13
SYNCRIP	0	0.353134	0.98	0.892	0	13
CD83	0	0.352734	0.733	0.604	0	13
EHD4	0	0.352532	0.752	0.581	0	13
CCT6A	0	0.352221	0.989	0.9	0	13
PAICS	0	0.351903	0.965	0.803	0	13
PNO1	0	0.35145	0.89	0.737	0	13
PALLD	0	0.351423	0.856	0.758	0	13
GNA15	0	0.350473	0.875	0.693	0	13
RPL22L1	0	0.350164	0.973	0.885	0	13
PGK1	0	0.349819	0.992	0.918	0	13
CTNNA1	0	0.348145	0.804	0.652	0	13
HSPA9	0	0.346814	0.959	0.83	0	13
DGKI	0	0.345178	0.666	0.543	0	13
RRP7A	0	0.344204	0.933	0.808	0	13
PFKP	0	0.342193	0.917	0.734	0	13
ARF4	0	0.341755	0.914	0.76	0	13
ECE1	0	0.340475	0.818	0.684	0	13
REL	0	0.340345	0.849	0.75	0	13
NFKB1	0	0.338174	0.927	0.787	0	13
PPP1R14B	0	0.33754	0.986	0.89	0	13
HSP90AA1	0	0.337197	1	0.982	0	13
MRPL4	0	0.337145	0.959	0.827	0	13
TDG	0	0.335837	0.95	0.819	0	13
TSR1	0	0.333985	0.881	0.758	0	13
NOP16	0	0.333584	0.909	0.763	0	13
ICOS	0	0.333464	0.844	0.75	0	13
NPM1	0	0.332803	1	0.993	0	13
RRP1	0	0.332509	0.867	0.751	0	13
HSPA8	2.59439e-287	0.330848	0.997	0.977	5.18878e-284	13
DAPP1	0	0.330048	0.787	0.702	0	13
PSMB5	0	0.327429	0.957	0.821	0	13
CCNB1	0	0.327254	0.821	0.685	0	13
SNRPD1	0	0.327073	0.993	0.925	0	13
DPP4	0	0.327058	0.871	0.718	0	13
CCL4	1.02322e-132	0.326892	0.618	0.558	2.04644e-129	13
POLR2H	0	0.325698	0.955	0.807	0	13
EBNA1BP2	0	0.316107	0.935	0.784	0	13
SYTL3	0	0.316093	0.894	0.716	0	13
STIP1	0	0.31582	0.96	0.809	0	13
PRDX4	0	0.315413	0.905	0.744	0	13
LRRC59	0	0.315385	0.9	0.751	0	13
SLC3A2	0	0.315244	0.893	0.774	0	13
GK	0	0.3152	0.741	0.67	0	13
MDFIC	0	0.313825	0.929	0.8	0	13
RAB9A	7.36173e-165	0.31299	0.583	0.539	1.47235e-161	13
TNIP3	0	0.311699	0.848	0.674	0	13
EIF4G1	0	0.311549	0.918	0.793	0	13
CCT2	0	0.311345	0.982	0.875	0	13
HNRNPDL	0	0.311052	0.989	0.931	0	13
ALCAM	0	0.310672	0.768	0.616	0	13
TRAP1	0	0.307707	0.902	0.738	0	13
RBM8A	0	0.306817	0.992	0.901	0	13
TNFRSF9	0	0.304875	0.813	0.65	0	13
IRF8	0	0.302772	0.709	0.423	0	13
LACTB	0	0.302462	0.778	0.618	0	13
BRIX1	0	0.300767	0.913	0.752	0	13
MYO1E	1.87864e-240	0.300692	0.657	0.599	3.75728e-237	13
SNHG3	0	0.299312	0.891	0.766	0	13
SDF2L1	3.06828e-230	0.298422	0.911	0.788	6.13656e-227	13
GCNT1	0	0.298238	0.701	0.533	0	13
KPNB1	0	0.297824	0.975	0.88	0	13
MAP3K8	5.24694e-271	0.297659	0.67	0.589	1.04939e-267	13
GRAMD1B	0	0.296062	0.835	0.715	0	13
SEC11C	0	0.295732	0.984	0.901	0	13
FAM216A	0	0.295597	0.832	0.669	0	13
USP12	0	0.294401	0.836	0.71	0	13
AK4	0	0.293841	0.84	0.632	0	13
OSM	0	0.293411	0.664	0.529	0	13
HMGA1	9.57813e-278	0.291084	0.95	0.845	1.91563e-274	13
ADAM19	1.60045e-262	0.290737	0.798	0.678	3.20089e-259	13
ADGRE5	0	0.29072	0.827	0.692	0	13
SPATS2L	0	0.28876	0.823	0.666	0	13
MFSD2A	0	0.288366	0.719	0.476	0	13
ARID5A	0	0.288355	0.832	0.691	0	13
RANBP1	7.00551e-279	0.286893	0.99	0.87	1.4011e-275	13
CKB	3.95368e-298	0.285824	0.58	0.469	7.90736e-295	13
NDFIP1	0	0.285404	0.951	0.825	0	13
IRF4	0	0.284159	0.791	0.634	0	13
DCTPP1	0	0.284013	0.954	0.805	0	13
TPRG1	6.96733e-150	0.282114	0.701	0.636	1.39347e-146	13
SRGN	0	0.281862	0.994	0.917	0	13
BCL2L1	0	0.281656	0.858	0.661	0	13
SSR3	1.62762e-274	0.280795	0.981	0.912	3.25524e-271	13
IL4I1	4.60483e-210	0.280734	0.646	0.535	9.20966e-207	13
EEF1E1	0	0.280268	0.938	0.808	0	13
CD82	4.42562e-244	0.279288	0.946	0.834	8.85123e-241	13
NRP2	3.6231e-129	0.276997	0.616	0.582	7.2462e-126	13
BOP1	0	0.276119	0.866	0.74	0	13
IFRD2	0	0.275929	0.869	0.722	0	13
IGFBP6	2.16453e-12	0.27553	0.314	0.329	4.32906e-09	13
NOP14	0	0.27527	0.929	0.82	0	13
SLA	7.0562e-216	0.273848	0.839	0.781	1.41124e-212	13
YRDC	0	0.272164	0.824	0.692	0	13
GNG4	0	0.270932	0.891	0.813	0	13
PLAGL2	0	0.270765	0.798	0.677	0	13
JPT1	1.56307e-250	0.269623	0.987	0.907	3.12614e-247	13
PPP1R15A	0	0.267729	0.784	0.651	0	13
GADD45A	1.06604e-152	0.267409	0.628	0.576	2.13208e-149	13
TNIP2	6.93249e-304	0.266499	0.9	0.789	1.3865e-300	13
TNFAIP8	1.32126e-201	0.265951	0.946	0.892	2.64252e-198	13
MANF	1.72274e-299	0.26532	0.92	0.776	3.44548e-296	13
FLT1	0	0.265222	0.851	0.671	0	13
MYC	0	0.265197	0.855	0.747	0	13
ABCE1	0	0.264902	0.943	0.85	0	13
SP140	1.34359e-280	0.264336	0.916	0.853	2.68718e-277	13
CTPS1	0	0.264284	0.878	0.757	0	13
PPIF	0	0.263447	0.857	0.747	0	13
ESF1	0	0.261999	0.886	0.771	0	13
IL18R1	0	0.261739	0.683	0.543	0	13
NCF2	5.05497e-162	0.261568	0.578	0.565	1.01099e-158	13
SLAMF1	4.0274e-252	0.261565	0.816	0.741	8.05479e-249	13
CCL22	0	0.261317	0.668	0.526	0	13
SLC27A2	8.49897e-286	0.26055	0.824	0.729	1.69979e-282	13
EVI5	0	0.259551	0.733	0.589	0	13
BCAT1	1.64198e-279	0.258607	0.732	0.643	3.28395e-276	13
SLAMF7	1.15572e-241	0.258515	0.561	0.476	2.31144e-238	13
ZNF593	1.23558e-292	0.257043	0.904	0.818	2.47115e-289	13
TUBA1C	7.56496e-265	0.256822	0.923	0.792	1.51299e-261	13
JUN	0	0.254986	0.937	0.842	0	13
PDIA6	1.55612e-233	0.254417	0.981	0.899	3.11224e-230	13
LIF	0	0.254066	0.636	0.45	0	13
MT-ND5	3.58623e-154	0.253503	0.997	0.99	7.17246e-151	13
SET	1.26876e-278	0.252442	0.999	0.985	2.53753e-275	13
PAM16	0	0.251873	0.906	0.762	0	13
FAM98A	0	0.251793	0.882	0.76	0	13
SYNGR2	0	0.250756	0.868	0.747	0	13
SAT1	0	1.58212	0.976	0.815	0	14
CTLA4	0	1.48691	0.904	0.629	0	14
IL2RA	0	1.32304	0.996	0.782	0	14
FOXP3	0	1.28135	0.861	0.552	0	14
DDIT4	0	1.2746	0.997	0.753	0	14
LAYN	0	1.16512	0.845	0.532	0	14
TNFRSF4	0	1.10253	0.99	0.795	0	14
BNIP3	0	1.07779	0.962	0.746	0	14
HILPDA	0	1.07258	0.864	0.67	0	14
HLA-DRB1	0	1.02123	0.923	0.882	0	14
LDHA	0	1.0116	1	0.947	0	14
HLA-DRA	0	1.00922	0.939	0.867	0	14
HLA-DQA1	3.00626e-276	0.997104	0.76	0.743	6.01252e-273	14
ENO1	0	0.96831	0.999	0.975	0	14
ARG2	2.74159e-295	0.907331	0.697	0.522	5.48319e-292	14
PGK1	0	0.900717	0.998	0.919	0	14
PMAIP1	0	0.899309	0.88	0.697	0	14
NDUFV2	0	0.880373	0.993	0.911	0	14
TFRC	0	0.8536	0.958	0.803	0	14
TPI1	0	0.846872	1	0.949	0	14
TXN	0	0.845985	0.998	0.942	0	14
SOX4	0	0.841691	0.875	0.731	0	14
DUSP4	0	0.836287	0.956	0.707	0	14
SLC3A2	0	0.833841	0.98	0.774	0	14
SOCS1	0	0.807215	0.916	0.568	0	14
MIF	0	0.798301	1	0.982	0	14
TNFAIP3	0	0.792663	0.884	0.66	0	14
SEC11C	0	0.782159	0.992	0.901	0	14
PKM	0	0.78063	1	0.925	0	14
HSPD1	0	0.768396	0.999	0.939	0	14
FAM162A	0	0.76838	0.943	0.787	0	14
HLA-DQB1	1.87928e-307	0.751776	0.761	0.685	3.75857e-304	14
CD74	0	0.747195	0.992	0.947	0	14
CMSS1	0	0.746861	0.954	0.752	0	14
PGAM1	0	0.740633	0.998	0.875	0	14
CREM	0	0.735944	0.873	0.688	0	14
TIGIT	0	0.713806	0.762	0.547	0	14
SQLE	0	0.708959	0.926	0.78	0	14
TNFRSF9	0	0.708951	0.928	0.65	0	14
CYCS	0	0.707128	0.997	0.858	0	14
SYTL3	0	0.705374	0.988	0.716	0	14
IKZF2	0	0.696271	0.778	0.527	0	14
HSP90AA1	0	0.691965	1	0.982	0	14
LAPTM4B	0	0.69148	0.765	0.629	0	14
RANBP1	0	0.675903	0.997	0.87	0	14
HSPE1	0	0.675221	0.996	0.889	0	14
FABP5	0	0.671548	0.985	0.836	0	14
ODC1	0	0.670643	0.984	0.775	0	14
HSP90B1	0	0.667675	0.991	0.939	0	14
P4HA1	0	0.664118	0.941	0.717	0	14
PRDX4	0	0.663372	0.984	0.744	0	14
CCND2	0	0.663144	0.948	0.822	0	14
HSP90AB1	0	0.6628	1	0.989	0	14
BATF	0	0.653548	0.922	0.747	0	14
LY75	0	0.642147	0.965	0.693	0	14
RAN	0	0.632697	0.999	0.951	0	14
HLA-DPA1	2.47631e-244	0.620226	0.864	0.858	4.95263e-241	14
SRM	0	0.609207	0.996	0.881	0	14
JPT1	0	0.606468	0.996	0.908	0	14
NCL	0	0.605213	1	0.987	0	14
TNIP3	0	0.604088	0.856	0.675	0	14
BASP1	2.12016e-174	0.602604	0.704	0.641	4.24033e-171	14
STIP1	0	0.601327	0.993	0.81	0	14
GNA15	0	0.59779	0.967	0.693	0	14
GAPDH	0	0.585231	1	0.999	0	14
NME1	0	0.585083	0.999	0.852	0	14
C1QBP	0	0.581298	0.998	0.922	0	14
VDAC1	0	0.574837	0.999	0.939	0	14
NPM1	0	0.572413	1	0.993	0	14
DNAJA1	0	0.572134	0.996	0.913	0	14
KIF2A	0	0.568984	0.983	0.937	0	14
CCT3	0	0.558619	0.999	0.926	0	14
MZB1	0	0.557449	0.872	0.729	0	14
ADTRP	1.79144e-73	0.556768	0.577	0.331	3.58288e-70	14
LTA	0	0.555981	0.967	0.598	0	14
PERP	3.78441e-119	0.542396	0.662	0.609	7.56883e-116	14
CKS2	1.13755e-270	0.540811	0.889	0.787	2.2751e-267	14
SLIRP	0	0.538139	0.986	0.868	0	14
TBC1D4	8.29611e-210	0.53467	0.757	0.665	1.65922e-206	14
PRMT1	0	0.522492	0.993	0.868	0	14
HNRNPAB	0	0.521973	0.995	0.898	0	14
PA2G4	0	0.517719	0.999	0.955	0	14
RBM8A	0	0.515292	0.997	0.902	0	14
POLR2H	0	0.514727	0.976	0.808	0	14
EBNA1BP2	0	0.512953	0.963	0.784	0	14
TNFRSF18	0	0.512946	0.967	0.763	0	14
STAT1	3.58367e-101	0.508512	0.838	0.857	7.16734e-98	14
CCNB1	3.45373e-183	0.504865	0.822	0.686	6.90747e-180	14
EPAS1	6.54229e-17	0.502868	0.556	0.412	1.30846e-13	14
ICOS	0	0.500833	0.975	0.75	0	14
RTKN2	4.72795e-86	0.498878	0.628	0.619	9.4559e-83	14
CCT2	0	0.49643	0.996	0.875	0	14
DDX21	1.96658e-272	0.496258	0.994	0.884	3.93317e-269	14
TOMM40	0	0.492766	0.985	0.801	0	14
HLA-DQA2	4.81529e-55	0.489409	0.589	0.506	9.63059e-52	14
PTTG1	3.25317e-232	0.488441	0.888	0.77	6.50634e-229	14
EIF5A	0	0.485784	0.997	0.907	0	14
RPL22L1	3.35553e-296	0.485126	0.963	0.886	6.71107e-293	14
PFKP	0	0.480669	0.931	0.734	0	14
EIF4A1	0	0.4803	1	0.982	0	14
LMAN1	0	0.477857	0.984	0.861	0	14
DKC1	0	0.47677	0.988	0.813	0	14
MTSS1	1.42343e-141	0.475955	0.717	0.668	2.84685e-138	14
FKBP4	0	0.47525	0.979	0.738	0	14
RERE	0	0.475173	0.907	0.672	0	14
ZBTB32	0	0.474672	0.982	0.697	0	14
NAMPT	0	0.474328	0.957	0.753	0	14
YBX1	0	0.473024	1	0.991	0	14
TESC	2.2059e-212	0.472395	0.849	0.683	4.41179e-209	14
ENTPD1	3.57461e-53	0.470934	0.716	0.778	7.14923e-50	14
NOLC1	0	0.470376	0.979	0.806	0	14
LINC01588	5.95475e-77	0.466201	0.645	0.551	1.19095e-73	14
PAICS	4.67255e-293	0.46448	0.961	0.804	9.3451e-290	14
HLA-DPB1	4.17577e-137	0.462975	0.835	0.831	8.35154e-134	14
GNL3	0	0.459824	0.983	0.822	0	14
IL1R1	0	0.458095	0.899	0.27	0	14
HRH2	4.82244e-23	0.457442	0.632	0.712	9.64488e-20	14
TCP1	0	0.451803	0.992	0.845	0	14
PTGES3	0	0.449982	0.995	0.944	0	14
SLC7A5	2.56272e-123	0.449924	0.677	0.577	5.12544e-120	14
PPA1	8.5656e-285	0.449902	0.999	0.93	1.71312e-281	14
PPP1R14B	1.19844e-290	0.446473	0.992	0.891	2.39687e-287	14
MXI1	1.2359e-64	0.443608	0.62	0.601	2.4718e-61	14
CCT5	1.30945e-281	0.442564	0.997	0.912	2.6189e-278	14
UBE2S	3.37507e-224	0.442375	0.99	0.819	6.75014e-221	14
BNIP3L	3.10139e-146	0.441956	0.753	0.668	6.20277e-143	14
SNX9	4.0625e-166	0.439147	0.716	0.609	8.12501e-163	14
PSMA6	0	0.437256	0.997	0.903	0	14
CCT6A	2.44233e-278	0.435199	0.997	0.9	4.88466e-275	14
WDR43	2.75347e-258	0.432564	0.982	0.856	5.50695e-255	14
AK4	2.28742e-228	0.432471	0.797	0.633	4.57485e-225	14
CALM2	8.90746e-308	0.431678	0.995	0.96	1.78149e-304	14
SLC43A3	0	0.426863	0.942	0.645	0	14
MARCKSL1	1.62326e-146	0.425562	0.747	0.723	3.24651e-143	14
VDR	1.20403e-299	0.424019	0.834	0.638	2.40807e-296	14
MRPL12	0	0.422813	0.987	0.816	0	14
CORO1B	8.64281e-104	0.421107	0.831	0.804	1.72856e-100	14
PAK1IP1	0	0.420369	0.961	0.751	0	14
PFDN2	2.80204e-263	0.419577	0.991	0.856	5.60409e-260	14
SH2D2A	0	0.418179	0.988	0.778	0	14
DCTPP1	0	0.416652	0.992	0.806	0	14
DDX3Y	4.9735e-164	0.416374	0.658	0.451	9.947e-161	14
SERBP1	4.93798e-301	0.415987	0.998	0.985	9.87595e-298	14
PPAN	0	0.409116	0.96	0.763	0	14
HNRNPDL	2.76767e-226	0.408402	0.997	0.932	5.53534e-223	14
YBX3	0	0.407539	0.985	0.783	0	14
PRDM1	5.26147e-100	0.406957	0.72	0.682	1.05229e-96	14
RNF19A	4.45237e-160	0.406797	0.89	0.813	8.90474e-157	14
SPRY1	1.1702e-162	0.405253	0.775	0.687	2.34039e-159	14
SYNCRIP	1.38069e-218	0.404098	0.972	0.892	2.76138e-215	14
PIM2	3.10732e-154	0.401076	0.724	0.624	6.21465e-151	14
RPS17	0	0.400763	0.999	0.99	0	14
SYNGR2	0	0.399768	0.948	0.747	0	14
TMEM173	6.16298e-268	0.399391	0.973	0.835	1.2326e-264	14
CD4	1.70294e-196	0.398211	0.787	0.713	3.40587e-193	14
MALT1	1.77864e-79	0.396884	0.687	0.636	3.55728e-76	14
HMGA1	5.97962e-241	0.395407	0.989	0.845	1.19592e-237	14
SATB1	1.63507e-160	0.395099	0.932	0.799	3.27014e-157	14
GRPEL1	0	0.39477	0.981	0.788	0	14
IL1R2	0	0.393182	0.894	0.226	0	14
SNRPD1	5.9578e-255	0.388188	0.998	0.925	1.19156e-251	14
GADD45A	1.41182e-139	0.387698	0.716	0.576	2.82364e-136	14
STAT3	7.27102e-205	0.385003	0.942	0.809	1.4542e-201	14
RPS4Y1	7.16695e-217	0.381479	0.845	0.706	1.43339e-213	14
H2AFZ	2.08028e-219	0.380488	0.985	0.932	4.16057e-216	14
CYTIP	6.60381e-203	0.379678	0.959	0.859	1.32076e-199	14
MRTO4	2.03471e-277	0.376432	0.984	0.817	4.06942e-274	14
ITM2C	1.83281e-149	0.375652	0.754	0.663	3.66561e-146	14
NPM3	0	0.37498	0.967	0.712	0	14
RPF2	4.39386e-257	0.3709	0.934	0.758	8.78772e-254	14
HMGB3	1.99916e-177	0.370795	0.816	0.681	3.99832e-174	14
PRDX1	2.29138e-271	0.370212	0.998	0.954	4.58276e-268	14
TWIST1	0	0.368793	0.733	0.412	0	14
DCUN1D5	5.09525e-228	0.367351	0.961	0.832	1.01905e-224	14
GATA3	7.03014e-120	0.366235	0.778	0.661	1.40603e-116	14
CCR7	6.34777e-257	0.362489	0.958	0.753	1.26955e-253	14
ZNF593	2.94702e-289	0.362377	0.976	0.818	5.89404e-286	14
NINJ1	1.76756e-245	0.360466	0.945	0.772	3.53512e-242	14
PSMB5	3.04195e-259	0.359464	0.985	0.821	6.08389e-256	14
NFKBIA	1.43082e-294	0.359226	0.985	0.755	2.86163e-291	14
SERPINB9	2.21713e-134	0.358392	0.88	0.78	4.43426e-131	14
TRAP1	0	0.356704	0.971	0.739	0	14
GNPDA1	5.82228e-283	0.355848	0.943	0.751	1.16446e-279	14
NDFIP1	5.22589e-202	0.353114	0.97	0.826	1.04518e-198	14
TUBA1C	1.04462e-194	0.351432	0.977	0.792	2.08924e-191	14
PHTF2	6.32517e-281	0.349704	0.819	0.648	1.26503e-277	14
HSPA9	2.0011e-214	0.346792	0.983	0.831	4.0022e-211	14
SMS	1.29939e-175	0.34674	0.957	0.845	2.59879e-172	14
LMCD1	5.19184e-38	0.34608	0.588	0.517	1.03837e-34	14
SEC61G	2.63176e-239	0.345286	0.992	0.916	5.26352e-236	14
GK	0	0.344452	0.925	0.669	0	14
CYB5A	5.70322e-174	0.344347	0.777	0.652	1.14064e-170	14
RAB11FIP1	9.83809e-133	0.342039	0.849	0.792	1.96762e-129	14
F5	6.15876e-297	0.340039	0.827	0.572	1.23175e-293	14
HLA-DMA	8.72764e-11	0.337801	0.609	0.666	1.74553e-07	14
CALR	2.986e-147	0.336041	0.993	0.924	5.97199e-144	14
CD27	2.5725e-217	0.335861	0.905	0.82	5.145e-214	14
EIF5B	3.07997e-182	0.334879	0.988	0.914	6.15994e-179	14
SIRPG	5.72199e-15	0.334119	0.604	0.61	1.1444e-11	14
MRPS26	2.91603e-254	0.332172	0.981	0.813	5.83205e-251	14
PUM3	2.1949e-212	0.328565	0.979	0.826	4.3898e-209	14
AL606807.1	2.63645e-92	0.328423	0.686	0.613	5.27291e-89	14
EED	3.88133e-223	0.328411	0.978	0.77	7.76266e-220	14
SAP30	5.90688e-177	0.326978	0.853	0.713	1.18138e-173	14
NOP56	2.74038e-160	0.325855	0.986	0.876	5.48075e-157	14
CCNB2	4.9501e-97	0.325686	0.763	0.669	9.9002e-94	14
USP12	9.69799e-245	0.325554	0.888	0.71	1.9396e-241	14
BIRC3	2.65001e-263	0.324779	0.934	0.765	5.30002e-260	14
ZNF282	8.97064e-27	0.324669	0.586	0.535	1.79413e-23	14
RRP7A	0	0.323963	0.981	0.808	0	14
TTF2	1.72053e-245	0.323123	0.895	0.697	3.44106e-242	14
CTNNAL1	1.00019e-51	0.322377	0.634	0.576	2.00038e-48	14
DIRAS3	0	0.32094	0.339	0.363	0	14
WLS	0	0.32002	0.296	0.124	0	14
BTG3	7.09381e-140	0.316245	0.85	0.739	1.41876e-136	14
PMCH	5.20102e-88	0.31589	0.428	0.514	1.0402e-84	14
MRPL4	1.06792e-252	0.315261	0.989	0.828	2.13584e-249	14
MYDGF	2.72515e-172	0.313344	0.978	0.818	5.45029e-169	14
LINC01943	0	0.308737	0.894	0.666	0	14
BCL2A1	0	0.307744	0.838	0.547	0	14
MAF	0	0.305811	0.937	0.609	0	14
KPNA2	4.5723e-128	0.305421	0.883	0.751	9.1446e-125	14
HSPA8	4.33654e-135	0.30532	0.993	0.977	8.67308e-132	14
MAD2L1	3.84597e-122	0.30227	0.854	0.761	7.69194e-119	14
CIITA	2.46651e-26	0.299706	0.476	0.569	4.93301e-23	14
TNIP2	1.97992e-192	0.297835	0.938	0.789	3.95983e-189	14
AURKA	1.14581e-51	0.297461	0.724	0.66	2.29161e-48	14
GPATCH4	2.89961e-167	0.297238	0.978	0.84	5.79922e-164	14
SNHG3	8.60399e-175	0.297218	0.909	0.766	1.7208e-171	14
IGHM	9.1334e-204	0.297152	0.401	0.558	1.82668e-200	14
EIF1AX	7.9271e-159	0.293966	0.996	0.919	1.58542e-155	14
CPE	0	0.29312	0.286	0.075	0	14
EIF1AY	8.37792e-124	0.293113	0.7	0.563	1.67558e-120	14
GARS	1.111e-142	0.291871	0.902	0.796	2.22199e-139	14
SET	4.77579e-176	0.28949	0.997	0.985	9.55158e-173	14
HSPH1	2.32011e-146	0.28897	0.941	0.801	4.64021e-143	14
RRP1	0	0.288701	0.967	0.751	0	14
P2RX5	2.78729e-284	0.288435	0.833	0.732	5.57459e-281	14
JUNB	2.82752e-231	0.288195	0.978	0.756	5.65503e-228	14
MYC	3.73017e-160	0.287864	0.897	0.748	7.46034e-157	14
TCTN3	3.61146e-14	0.287033	0.625	0.647	7.22292e-11	14
IL18R1	0	0.285358	0.83	0.543	0	14
NUDT4	3.42411e-119	0.285093	0.794	0.71	6.84822e-116	14
IRF4	1.03342e-49	0.28431	0.693	0.635	2.06685e-46	14
UBE2C	9.52163e-137	0.283795	0.859	0.677	1.90433e-133	14
DUSP2	0	0.282891	0.967	0.707	0	14
INSIG2	2.29156e-20	0.282011	0.598	0.58	4.58312e-17	14
DDX39A	1.33813e-206	0.280595	0.978	0.797	2.67625e-203	14
DUSP6	2.97849e-239	0.280325	0.764	0.55	5.95698e-236	14
PTGIR	2.97297e-220	0.279688	0.811	0.612	5.94594e-217	14
EEF1E1	4.28692e-191	0.276659	0.972	0.808	8.57385e-188	14
NOP16	0	0.27587	0.977	0.763	0	14
TRAF4	0	0.27533	0.849	0.57	0	14
ACSL4	8.0415e-73	0.275237	0.787	0.752	1.6083e-69	14
CHORDC1	1.34277e-135	0.274932	0.903	0.808	2.68554e-132	14
HMMR	9.71575e-79	0.274533	0.775	0.648	1.94315e-75	14
RGS1	8.8649e-59	0.274334	0.415	0.503	1.77298e-55	14
SEPTIN11	1.39375e-214	0.27359	0.925	0.745	2.78749e-211	14
ATAD3A	0	0.270984	0.968	0.694	0	14
LYAR	7.74779e-140	0.270215	0.99	0.869	1.54956e-136	14
CENPV	0	0.269956	0.891	0.684	0	14
PIM3	1.00427e-307	0.269745	0.985	0.748	2.00855e-304	14
LYST	8.59284e-134	0.269654	0.873	0.753	1.71857e-130	14
CKS1B	3.4976e-67	0.269418	0.791	0.724	6.9952e-64	14
MDFIC	7.2558e-85	0.268974	0.853	0.801	1.45116e-81	14
CTNNA1	2.07657e-174	0.268892	0.798	0.652	4.15314e-171	14
GMNN	6.40793e-97	0.267733	0.833	0.764	1.28159e-93	14
PHLDA1	2.54688e-38	0.265543	0.626	0.563	5.09376e-35	14
CENPW	6.04067e-127	0.263571	0.861	0.725	1.20813e-123	14
TPX2	1.80313e-78	0.262357	0.79	0.707	3.60625e-75	14
ANKRD37	4.14323e-170	0.262306	0.731	0.563	8.28646e-167	14
CD59	7.17685e-96	0.262137	0.78	0.729	1.43537e-92	14
GTPBP4	4.4218e-174	0.261602	0.974	0.797	8.84361e-171	14
PNO1	1.66531e-228	0.260703	0.923	0.738	3.33062e-225	14
PAM16	2.43101e-226	0.259682	0.959	0.762	4.86202e-223	14
IL12RB2	7.77175e-162	0.259361	0.799	0.681	1.55435e-158	14
ASB2	0.00260943	0.258265	0.534	0.607	1	14
TSR1	5.05662e-279	0.255346	0.964	0.759	1.01132e-275	14
RYBP	6.63643e-140	0.253147	0.92	0.776	1.32729e-136	14
POLR2K	3.34744e-131	0.252094	0.943	0.801	6.69488e-128	14
IFRD2	0	0.251455	0.964	0.723	0	14
PHF6	1.41106e-101	0.251117	0.866	0.799	2.82212e-98	14
TUBB	2.87335e-147	0.250519	0.991	0.899	5.74671e-144	14
BHLHE40	2.61459e-155	0.250268	0.926	0.721	5.22918e-152	14
FOS	2.17065e-236	2.17608	0.641	0.456	4.34129e-233	15
ATF3	0	2.08369	0.836	0.406	0	15
FOSB	0	1.97345	0.904	0.508	0	15
PPP1R15A	0	1.95629	0.933	0.651	0	15
TSC22D3	0	1.87694	0.933	0.576	0	15
JUN	0	1.78454	0.936	0.843	0	15
KLF6	0	1.78177	0.955	0.764	0	15
RGCC	0	1.54926	0.89	0.637	0	15
CD69	2.06527e-285	1.54042	0.719	0.622	4.13055e-282	15
DDIT3	0	1.46835	0.78	0.481	0	15
GNLY	4.49413e-91	1.35475	0.985	0.886	8.98826e-88	15
ANXA1	1.28912e-224	1.28296	0.842	0.751	2.57823e-221	15
GZMA	2.90519e-281	1.26095	0.831	0.638	5.81039e-278	15
HSPA1A	4.26411e-160	1.20643	0.704	0.632	8.52822e-157	15
LMNA	0	1.14624	0.934	0.745	0	15
PMAIP1	0	1.13276	0.859	0.697	0	15
LTB	0	1.10567	0.987	0.912	0	15
HSPH1	0	1.09165	0.95	0.801	0	15
MT1E	0	1.06159	0.794	0.629	0	15
HIST1H4C	0	1.03095	0.995	0.941	0	15
PCLAF	0	1.02449	0.913	0.756	0	15
AC020916.1	0	1.01605	0.765	0.583	0	15
TUBA1A	0	1.01036	0.899	0.742	0	15
EGR1	1.4671e-68	0.964763	0.567	0.408	2.9342e-65	15
NUSAP1	0	0.958953	0.864	0.732	0	15
HMGCS1	0	0.942059	0.734	0.606	0	15
H2AFZ	0	0.910491	0.987	0.932	0	15
STMN1	0	0.884558	0.954	0.833	0	15
HIST2H2AC	0	0.873576	0.843	0.763	0	15
RRM2	0	0.872712	0.836	0.713	0	15
MT1X	0	0.8672	0.882	0.752	0	15
RGS1	4.8356e-145	0.863494	0.643	0.502	9.6712e-142	15
DNAJA1	0	0.86131	0.986	0.913	0	15
HIST1H2AH	0	0.814254	0.804	0.628	0	15
HMGB2	0	0.811927	0.97	0.85	0	15
RAB11FIP1	0	0.809352	0.917	0.791	0	15
HIST1H3D	3.28708e-156	0.782059	0.706	0.675	6.57416e-153	15
PHLDA1	3.46653e-242	0.781295	0.71	0.563	6.93305e-239	15
MT2A	0	0.779821	0.989	0.939	0	15
HIST1H1C	3.42762e-221	0.774544	0.836	0.773	6.85525e-218	15
GADD45B	0	0.760052	0.844	0.706	0	15
ZFP36L1	0	0.752785	0.854	0.674	0	15
UBE2S	0	0.742824	0.942	0.819	0	15
MKI67	0	0.734607	0.886	0.768	0	15
TUBB4B	0	0.731851	0.933	0.826	0	15
PTGER4	2.4554e-80	0.730168	0.603	0.469	4.9108e-77	15
HSP90AA1	0	0.729322	0.998	0.982	0	15
EMP1	4.36452e-100	0.711491	0.6	0.37	8.72903e-97	15
NFKBIA	1.46214e-237	0.710216	0.884	0.755	2.92428e-234	15
MT1G	9.05344e-08	0.700232	0.465	0.449	0.000181069	15
HIST1H1E	1.12283e-202	0.69349	0.817	0.768	2.24566e-199	15
SLC3A2	0	0.691903	0.887	0.775	0	15
HIST1H2AJ	7.01963e-205	0.690894	0.736	0.623	1.40393e-201	15
HLA-DRB1	0	0.690804	0.959	0.882	0	15
CTSW	6.29061e-14	0.684063	0.578	0.55	1.25812e-10	15
FBXO5	9.81649e-246	0.679095	0.789	0.665	1.9633e-242	15
AHNAK	0	0.678422	0.945	0.786	0	15
DUT	0	0.677339	0.92	0.859	0	15
LINC-PINT	1.36662e-293	0.677097	0.771	0.689	2.73324e-290	15
HIST1H3B	1.93431e-122	0.674542	0.686	0.609	3.86861e-119	15
HIST1H1B	0	0.671964	0.902	0.705	0	15
KLF2	0	0.664373	0.984	0.813	0	15
HIST1H3G	1.8973e-139	0.649175	0.695	0.552	3.79459e-136	15
CDKN1A	1.67169e-98	0.639098	0.62	0.522	3.34338e-95	15
CENPF	1.40294e-307	0.63836	0.876	0.751	2.80588e-304	15
CENPM	0	0.622983	0.887	0.705	0	15
CENPU	1.47629e-302	0.616435	0.854	0.713	2.95258e-299	15
H2AFX	8.29336e-248	0.613143	0.801	0.688	1.65867e-244	15
FAM107B	0	0.611807	0.975	0.931	0	15
ARL4C	2.23551e-281	0.609316	0.969	0.892	4.47102e-278	15
IRF1	1.05283e-255	0.609133	0.963	0.905	2.10566e-252	15
CYP1B1	4.01162e-32	0.608511	0.594	0.565	8.02323e-29	15
TUBA1B	0	0.60429	0.976	0.903	0	15
CLSPN	2.10663e-219	0.604164	0.812	0.728	4.21327e-216	15
ATAD2	1.42035e-220	0.600397	0.865	0.76	2.84069e-217	15
CTSH	1.68968e-78	0.596193	0.725	0.788	3.37937e-75	15
GMNN	2.47454e-224	0.595665	0.823	0.764	4.94907e-221	15
ORC6	6.23313e-207	0.59319	0.772	0.694	1.24663e-203	15
NUCB2	4.993e-278	0.592078	0.923	0.741	9.98601e-275	15
FTH1	0	0.590377	0.998	0.993	0	15
TNFAIP3	1.26788e-136	0.58359	0.766	0.661	2.53575e-133	15
LINC02446	2.12111e-100	0.569591	0.705	0.553	4.24221e-97	15
KIF23	9.63198e-219	0.56765	0.754	0.609	1.9264e-215	15
BRCA1	7.99454e-148	0.565299	0.753	0.688	1.59891e-144	15
CRIP1	1.00727e-214	0.559345	0.995	0.964	2.01454e-211	15
TUBA4A	3.80173e-277	0.555154	0.881	0.813	7.60345e-274	15
SMC4	8.4588e-290	0.551141	0.923	0.829	1.69176e-286	15
UBE2C	8.08028e-225	0.546374	0.83	0.677	1.61606e-221	15
FAM111B	0	0.545112	0.806	0.585	0	15
UBALD2	1.71743e-242	0.53835	0.853	0.769	3.43486e-239	15
TK1	1.50891e-204	0.536045	0.774	0.682	3.01781e-201	15
TYMS	1.07362e-218	0.535994	0.871	0.78	2.14724e-215	15
CDT1	0	0.534828	0.858	0.698	0	15
HMGN2	0	0.530753	0.995	0.954	0	15
SLC1A4	0	0.520129	0.776	0.516	0	15
KPNA2	2.14691e-284	0.520069	0.921	0.751	4.29382e-281	15
E2F8	0	0.517138	0.873	0.552	0	15
HIST1H1A	0.00734185	0.512875	0.558	0.558	1	15
HIST1H2AL	3.64293e-162	0.495738	0.721	0.62	7.28587e-159	15
LINC01943	1.2017e-19	0.494651	0.628	0.667	2.40341e-16	15
TUBB	4.95924e-230	0.492779	0.957	0.899	9.91847e-227	15
IL32	0	0.491413	0.998	0.993	0	15
RAD51AP1	2.79841e-135	0.49027	0.711	0.615	5.59682e-132	15
ESCO2	3.01566e-265	0.488326	0.809	0.638	6.03132e-262	15
PRC1	0	0.487526	0.88	0.674	0	15
C21orf58	0	0.482639	0.855	0.611	0	15
CDCA5	1.3775e-114	0.477766	0.709	0.637	2.75499e-111	15
SGO1	3.47247e-287	0.476634	0.818	0.611	6.94495e-284	15
NDC80	9.09253e-114	0.460045	0.717	0.653	1.81851e-110	15
JUNB	7.12026e-83	0.452575	0.79	0.758	1.42405e-79	15
HIST1H1D	7.75877e-164	0.449898	0.862	0.799	1.55175e-160	15
XIST	2.6444e-11	0.448963	0.982	0.921	5.2888e-08	15
FEN1	1.30578e-164	0.448262	0.82	0.718	2.61157e-161	15
HIST1H4H	1.19063e-296	0.448255	0.763	0.551	2.38125e-293	15
FAM111A	2.94309e-103	0.443002	0.755	0.708	5.88618e-100	15
PCNA	5.64796e-161	0.435811	0.857	0.753	1.12959e-157	15
DDX39A	4.39512e-153	0.434671	0.831	0.798	8.79023e-150	15
CKS2	3.23309e-145	0.434095	0.855	0.787	6.46619e-142	15
RPL39L	1.35551e-182	0.42953	0.701	0.533	2.71103e-179	15
CKS1B	2.29798e-150	0.429107	0.812	0.723	4.59597e-147	15
SMC2	9.68018e-165	0.426605	0.851	0.771	1.93604e-161	15
HIST1H3F	4.22008e-41	0.425393	0.587	0.469	8.44016e-38	15
TNF	0.00143909	0.424009	0.552	0.608	1	15
RGS2	1.64455e-05	0.423587	0.511	0.486	0.0328911	15
PHF19	1.58481e-237	0.421226	0.929	0.797	3.16963e-234	15
GATA3	5.31517e-117	0.410843	0.774	0.661	1.06303e-113	15
CHAF1A	1.62599e-70	0.40302	0.697	0.671	3.25197e-67	15
HSPA8	3.67825e-173	0.40179	0.994	0.977	7.3565e-170	15
HIST1H2BC	3.85957e-155	0.401598	0.712	0.582	7.71914e-152	15
CDCA8	4.33467e-278	0.399992	0.851	0.67	8.66933e-275	15
SEPTIN11	2.56183e-111	0.399054	0.795	0.746	5.12366e-108	15
ATAD5	1.80959e-65	0.396102	0.714	0.711	3.61917e-62	15
ZWINT	3.51206e-231	0.392975	0.839	0.674	7.02412e-228	15
LINC01871	3.76539e-199	0.391587	0.903	0.776	7.53077e-196	15
IDH2	4.77098e-165	0.391405	0.913	0.825	9.54196e-162	15
GTSE1	6.06216e-265	0.391104	0.848	0.657	1.21243e-261	15
HLA-DPA1	1.00747e-195	0.39086	0.936	0.857	2.01495e-192	15
LINC00513	1.71094e-05	0.386382	0.55	0.57	0.0342188	15
DTL	3.09618e-132	0.38529	0.746	0.608	6.19236e-129	15
MCM7	5.04646e-76	0.380493	0.76	0.759	1.00929e-72	15
CITED2	1.49058e-123	0.379749	0.742	0.643	2.98116e-120	15
HLA-DRB5	2.40631e-122	0.379027	0.781	0.72	4.81262e-119	15
ADGRE5	1.5013e-82	0.379002	0.738	0.694	3.0026e-79	15
CEP55	2.28301e-205	0.37485	0.834	0.69	4.56602e-202	15
ZEB2	4.35118e-73	0.374078	0.723	0.665	8.70236e-70	15
CDK1	4.78577e-151	0.373179	0.782	0.644	9.57154e-148	15
INSIG1	3.09399e-59	0.371039	0.64	0.521	6.18799e-56	15
ACAT2	1.37503e-61	0.369686	0.678	0.629	2.75005e-58	15
LST1	1.29159e-66	0.366741	0.766	0.688	2.58317e-63	15
WDR76	1.07789e-260	0.363236	0.836	0.657	2.15578e-257	15
MT-ND2	6.07487e-128	0.362226	0.998	0.991	1.21497e-124	15
KIF18A	3.59241e-29	0.359995	0.612	0.575	7.18481e-26	15
NCAPG	2.51409e-43	0.359494	0.674	0.656	5.02818e-40	15
KIF2C	2.03163e-155	0.358996	0.779	0.659	4.06325e-152	15
PHGDH	1.01232e-23	0.35868	0.619	0.612	2.02463e-20	15
NCAPH	1.85901e-139	0.358282	0.728	0.593	3.71802e-136	15
KIF11	7.73159e-191	0.356742	0.82	0.673	1.54632e-187	15
HIST1H2AG	5.91999e-70	0.355271	0.671	0.597	1.184e-66	15
PTTG1	3.39199e-135	0.352425	0.875	0.77	6.78398e-132	15
CCDC34	2.21536e-34	0.351656	0.624	0.58	4.43072e-31	15
HELLS	2.35556e-131	0.350908	0.907	0.809	4.71111e-128	15
SPC25	4.44128e-179	0.34809	0.787	0.615	8.88255e-176	15
SGK1	1.93574e-69	0.347233	0.415	0.496	3.87149e-66	15
OASL	1.03809e-102	0.347168	0.414	0.571	2.07619e-99	15
C12orf75	1.12247e-202	0.3439	0.984	0.914	2.24495e-199	15
TOP2A	2.39302e-184	0.34316	0.832	0.692	4.78604e-181	15
CCNB1	5.3286e-115	0.341571	0.802	0.686	1.06572e-111	15
GJB2	4.31256e-53	0.340616	0.41	0.359	8.62511e-50	15
DDX3Y	9.84427e-20	0.340497	0.522	0.452	1.96885e-16	15
ASF1B	2.95594e-81	0.337438	0.711	0.637	5.91187e-78	15
HJURP	2.12281e-56	0.33574	0.666	0.583	4.24562e-53	15
AURKB	7.08333e-43	0.334489	0.67	0.642	1.41667e-39	15
HIST1H2AI	1.33284e-75	0.333788	0.656	0.55	2.66569e-72	15
FANCI	4.04172e-123	0.332137	0.773	0.649	8.08345e-120	15
BRCA2	2.03799e-31	0.32856	0.653	0.631	4.07599e-28	15
ECT2	2.62311e-118	0.327383	0.745	0.638	5.24622e-115	15
CDKN2D	8.7124e-83	0.326303	0.779	0.699	1.74248e-79	15
HLA-DMA	1.57856e-301	0.324873	0.85	0.664	3.15712e-298	15
LIG1	2.89861e-129	0.322704	0.733	0.605	5.79721e-126	15
CDKN3	1.34165e-65	0.322156	0.736	0.698	2.6833e-62	15
HIST1H2BH	5.34013e-238	0.317196	0.739	0.54	1.06803e-234	15
AC058791.1	9.91239e-50	0.315901	0.718	0.678	1.98248e-46	15
ASPM	2.49056e-166	0.315841	0.81	0.684	4.98112e-163	15
GADD45A	3.67369e-07	0.315388	0.512	0.577	0.000734739	15
MLF1	6.15094e-64	0.314903	0.362	0.302	1.23019e-60	15
DLGAP5	6.7523e-171	0.312538	0.821	0.689	1.35046e-167	15
HLA-DQB1	4.84479e-300	0.312348	0.905	0.684	9.68958e-297	15
TESC	7.38771e-174	0.311933	0.841	0.683	1.47754e-170	15
CXCR4	4.78797e-21	0.310943	0.641	0.623	9.57593e-18	15
CENPW	4.70496e-92	0.309861	0.798	0.725	9.40991e-89	15
CKAP2	5.39133e-116	0.307377	0.814	0.708	1.07827e-112	15
CDC6	7.4334e-05	0.304902	0.6	0.604	0.148668	15
CDCA2	6.35882e-133	0.304445	0.755	0.597	1.27176e-129	15
KNL1	2.64787e-102	0.303467	0.743	0.654	5.29574e-99	15
IFIT3	9.15015e-45	0.303338	0.697	0.598	1.83003e-41	15
UBE2T	2.65961e-90	0.303131	0.794	0.708	5.31922e-87	15
CYP51A1	1.34412e-32	0.301196	0.683	0.691	2.68823e-29	15
AIF1	8.75707e-23	0.300895	0.755	0.745	1.75141e-19	15
SAC3D1	5.4041e-78	0.300446	0.738	0.669	1.08082e-74	15
TPX2	1.84084e-79	0.297888	0.766	0.707	3.68168e-76	15
SAT1	2.69791e-96	0.297813	0.842	0.816	5.39582e-93	15
AC016831.5	3.40638e-25	0.297367	0.462	0.603	6.81276e-22	15
HIST1H2AE	1.65965e-28	0.29241	0.596	0.529	3.31931e-25	15
GINS2	1.58987e-127	0.291786	0.828	0.735	3.17973e-124	15
CHORDC1	6.74366e-45	0.290364	0.819	0.809	1.34873e-41	15
MYBL2	9.29572e-11	0.290217	0.626	0.647	1.85914e-07	15
CKAP2L	1.61779e-36	0.287665	0.66	0.591	3.23558e-33	15
HLA-DQA1	5.22014e-41	0.28764	0.732	0.743	1.04403e-37	15
HIST1H3H	4.99314e-82	0.28683	0.646	0.532	9.98627e-79	15
NCAPD3	4.98976e-138	0.285717	0.869	0.735	9.97951e-135	15
CHEK1	8.50534e-59	0.283847	0.766	0.721	1.70107e-55	15
PGM2L1	6.43609e-76	0.280721	0.754	0.638	1.28722e-72	15
HPGD	4.68915e-51	0.278312	0.795	0.773	9.37829e-48	15
KLF4	7.23434e-106	0.278175	0.27	0.153	1.44687e-102	15
MCM5	4.06355e-35	0.277851	0.73	0.752	8.1271e-32	15
ODC1	2.45455e-45	0.276428	0.757	0.776	4.90911e-42	15
RHOB	5.6055e-27	0.276107	0.432	0.444	1.1211e-23	15
HMGA1	6.67942e-98	0.274726	0.906	0.846	1.33588e-94	15
ARL6IP1	6.50975e-100	0.273847	0.915	0.866	1.30195e-96	15
KIFC1	5.57298e-65	0.272238	0.68	0.565	1.1146e-61	15
HMGB1	1.29651e-200	0.271958	0.999	0.998	2.59302e-197	15
HIST1H2BF	4.40364e-40	0.267389	0.658	0.595	8.80728e-37	15
RPL22L1	3.77404e-71	0.266666	0.931	0.886	7.54808e-68	15
CST7	1.31654e-76	0.264278	0.839	0.776	2.63307e-73	15
EIF4EBP1	5.28984e-26	0.262973	0.701	0.695	1.05797e-22	15
MCM10	1.59308e-10	0.261829	0.658	0.662	3.18616e-07	15
MDM2	0.00174432	0.259472	0.675	0.709	1	15
UCP2	9.20926e-89	0.258494	0.905	0.842	1.84185e-85	15
HIST1H2AC	7.94803e-77	0.257856	0.703	0.601	1.58961e-73	15
DPP4	1.78785e-71	0.257619	0.804	0.72	3.5757e-68	15
PKMYT1	5.18876e-12	0.257614	0.58	0.531	1.03775e-08	15
EZH2	1.82924e-61	0.255843	0.81	0.755	3.65848e-58	15
E2F1	3.65338e-101	0.254003	0.757	0.669	7.30677e-98	15
HIST1H4E	1.31927e-06	0.253818	0.586	0.584	0.00263854	15
GARS	8.3061e-38	0.252817	0.775	0.797	1.66122e-34	15
BBC3	7.05609e-164	0.252333	0.678	0.482	1.41122e-160	15
ARG2	3.74735e-96	0.250781	0.667	0.522	7.49469e-93	15
TPSB2	2.68784e-185	4.89739	1	0.022	5.37567e-182	16
TPSAB1	2.27332e-226	4.33164	1	0.026	4.54665e-223	16
CLC	7.32906e-11	4.29092	0.484	0.032	1.46581e-07	16
HPGD	2.84943e-34	3.88881	0.984	0.773	5.69887e-31	16
MS4A2	1.34324e-273	3.33989	0.844	0.018	2.68647e-270	16
HDC	1.16142e-54	3.1992	0.969	0.203	2.32283e-51	16
CPA3	0	3.08881	0.656	0.001	0	16
CLU	2.7064e-33	2.87396	0.938	0.531	5.4128e-30	16
PLEK	5.4968e-38	2.75189	0.938	0.28	1.09936e-34	16
IFITM3	3.21987e-33	2.65914	0.938	0.525	6.43974e-30	16
LTC4S	5.28101e-36	2.62626	0.922	0.338	1.0562e-32	16
HPGDS	6.60616e-36	2.57142	0.906	0.219	1.32123e-32	16
GLUL	1.32652e-38	2.51491	0.984	0.553	2.65304e-35	16
FTH1	9.50102e-39	2.44377	1	0.993	1.9002e-35	16
HLA-DRA	3.96132e-33	2.4369	0.984	0.868	7.92264e-30	16
IL1RL1	4.23434e-71	2.40633	0.953	0.133	8.46867e-68	16
GCSAML	1.7877e-152	2.36602	0.984	0.064	3.5754e-149	16
STAT1	5.25316e-32	2.32369	0.984	0.856	1.05063e-28	16
KIT	4.91791e-41	2.3069	0.922	0.265	9.83582e-38	16
SLC40A1	5.19083e-39	2.28518	0.938	0.314	1.03817e-35	16
HLA-DPB1	1.08685e-38	2.27731	1	0.831	2.1737e-35	16
SIGLEC6	6.33223e-176	2.23938	0.922	0.03	1.26645e-172	16
HLA-DRB1	8.47818e-29	2.13514	0.984	0.882	1.69564e-25	16
PRG2	2.23503e-17	2.12989	0.734	0.228	4.47005e-14	16
HLA-DPA1	3.82481e-33	2.01059	0.984	0.858	7.64962e-30	16
AC244502.1	1.04742e-25	1.9465	0.859	0.393	2.09485e-22	16
HBD	2.47373e-189	1.90892	0.938	0.028	4.94746e-186	16
SOX4	1.2285e-08	1.89536	0.781	0.732	2.45699e-05	16
LPCAT2	2.55522e-25	1.87579	0.859	0.472	5.11044e-22	16
ANXA1	7.20473e-28	1.83161	1	0.752	1.44095e-24	16
CTTNBP2	0	1.83151	0.938	0.002	0	16
CD74	2.34014e-29	1.81174	1	0.948	4.68028e-26	16
TYROBP	4.10276e-59	1.71556	0.734	0.044	8.20553e-56	16
PRSS57	6.15312e-75	1.71247	0.812	0.07	1.23062e-71	16
HLA-DMA	2.30443e-28	1.70558	0.953	0.665	4.60886e-25	16
GATA2	5.87256e-142	1.6903	0.734	0.016	1.17451e-138	16
SRGN	0.000101796	1.6846	0.969	0.918	0.203592	16
LMO4	4.92883e-14	1.67613	0.875	0.697	9.85766e-11	16
CDKN1C	2.49525e-25	1.67255	0.719	0.129	4.99049e-22	16
ACSL4	2.41668e-19	1.63472	0.922	0.753	4.83337e-16	16
RHEX	8.59315e-284	1.63397	0.656	0.006	1.71863e-280	16
ZEB2	9.2353e-22	1.60895	0.906	0.665	1.84706e-18	16
LYZ	5.73477e-27	1.58821	0.844	0.406	1.14695e-23	16
GATA1	0	1.56995	0.906	0.001	0	16
PSTPIP2	1.87687e-20	1.541	0.859	0.595	3.75374e-17	16
KCNQ1OT1	2.04964e-09	1.45355	0.734	0.537	4.09929e-06	16
PALM2-AKAP2	1.25973e-21	1.44731	0.938	0.63	2.51945e-18	16
CSF2RB	6.66074e-10	1.35837	0.703	0.383	1.33215e-06	16
CD84	1.12863e-20	1.35335	0.906	0.641	2.25725e-17	16
TXNIP	5.82683e-15	1.32704	0.984	0.85	1.16537e-11	16
CXXC5	1.07481e-09	1.31643	0.672	0.438	2.14962e-06	16
CCDC88A	7.53955e-13	1.27721	0.766	0.493	1.50791e-09	16
AL157895.1	0	1.26918	0.875	0.002	0	16
CXCL8	0.00064674	1.25596	0.234	0.473	1	16
TIMP1	9.55518e-22	1.23956	0.969	0.798	1.91104e-18	16
ALOX5AP	4.12047e-11	1.23137	0.859	0.679	8.24094e-08	16
CD38	2.32937e-07	1.21871	0.766	0.727	0.000465875	16
RAB32	1.24161e-27	1.19187	0.875	0.378	2.48321e-24	16
RFLNB	1.8301e-06	1.16975	0.828	0.82	0.0036602	16
RAB13	2.76184e-23	1.16524	0.906	0.512	5.52369e-20	16
RUNX1	2.49205e-16	1.15993	0.891	0.602	4.9841e-13	16
CITED2	2.07875e-18	1.15594	0.891	0.643	4.1575e-15	16
HLA-DQB1	7.09546e-11	1.15071	0.766	0.685	1.41909e-07	16
IFI30	1.79558e-08	1.14611	0.781	0.625	3.59116e-05	16
TYMP	7.23566e-11	1.12591	0.844	0.743	1.44713e-07	16
AKAP12	2.70667e-05	1.10582	0.609	0.263	0.0541334	16
ALDH1A1	5.69759e-288	1.09936	0.562	0.001	1.13952e-284	16
FCER1G	1.42049e-06	1.09636	0.703	0.594	0.00284098	16
BTK	1.28971e-70	1.07719	0.719	0.026	2.57942e-67	16
KRT1	0.00116045	1.06248	0.266	0.08	1	16
GAPT	2.70827e-94	1.03932	0.688	0.028	5.41653e-91	16
CAVIN1	3.24414e-23	1.01184	0.828	0.415	6.48829e-20	16
TPSD1	0	1.0041	0.922	0.003	0	16
SOCS2	5.3642e-08	1.00032	0.781	0.662	0.000107284	16
LGALS1	2.79489e-15	0.994122	1	0.983	5.58977e-12	16
MYB	3.17656e-10	0.989583	0.797	0.551	6.35312e-07	16
RHOBTB3	2.8809e-16	0.982916	0.75	0.264	5.7618e-13	16
AHNAK	1.87492e-10	0.963802	0.938	0.787	3.74983e-07	16
NFE2	0	0.956526	0.703	0.005	0	16
CYP1B1	9.76117e-16	0.956213	0.859	0.565	1.95223e-12	16
TESC	9.82726e-07	0.942347	0.75	0.684	0.00196545	16
GOLIM4	3.65082e-12	0.936527	0.906	0.684	7.30164e-09	16
FCER1A	0	0.928654	0.781	0.001	0	16
PBX1	2.44803e-117	0.925056	0.891	0.053	4.89607e-114	16
TCEAL3	4.13753e-26	0.922673	0.875	0.396	8.27506e-23	16
ZFP36L1	4.91758e-12	0.915997	0.906	0.675	9.83516e-09	16
LYN	2.83453e-08	0.895213	0.703	0.617	5.66907e-05	16
IFI27	0.00429332	0.889473	0.625	0.444	1	16
HLA-DRB5	1.38613e-08	0.888103	0.75	0.72	2.77226e-05	16
STMN1	8.49114e-10	0.885521	0.984	0.834	1.69823e-06	16
TPM4	6.82322e-12	0.882094	0.969	0.95	1.36464e-08	16
ETS2	7.42674e-10	0.880617	0.797	0.594	1.48535e-06	16
CNRIP1	6.35755e-29	0.880405	0.516	0.014	1.27151e-25	16
EPSTI1	6.65454e-09	0.865716	0.797	0.807	1.33091e-05	16
ARHGAP6	0	0.850214	0.922	0.014	0	16
PPP1R15A	1.60436e-17	0.848823	0.953	0.652	3.20872e-14	16
RAB37	4.73147e-10	0.84536	0.812	0.661	9.46293e-07	16
IFIT3	0.00108268	0.824331	0.609	0.599	1	16
ZBTB16	1.20444e-06	0.823612	0.656	0.409	0.00240888	16
TRDC	1.40433e-24	0.79926	0.891	0.513	2.80866e-21	16
SPINT2	2.10725e-05	0.796478	0.672	0.523	0.0421451	16
SPI1	7.51406e-125	0.795132	0.719	0.03	1.50281e-121	16
TIMP3	9.74338e-83	0.76964	0.844	0.069	1.94868e-79	16
IGFBP7	0.00202724	0.760647	0.562	0.332	1	16
LMNA	1.17016e-08	0.732521	0.875	0.746	2.34032e-05	16
IGFBP4	2.03646e-17	0.731929	0.906	0.627	4.07292e-14	16
MEF2C	8.60308e-17	0.712545	0.781	0.395	1.72062e-13	16
PMP22	5.43121e-08	0.697822	0.609	0.183	0.000108624	16
CAMK1	0.000989683	0.689652	0.641	0.59	1	16
ID2	6.66577e-07	0.686241	0.984	0.81	0.00133315	16
CBFA2T3	0.0011013	0.684157	0.531	0.104	1	16
GP1BB	0	0.680104	0.844	0.014	0	16
GCNT1	0.000372245	0.678283	0.625	0.535	0.744491	16
PDLIM1	2.12001e-24	0.678015	0.891	0.704	4.24003e-21	16
XAF1	3.32823e-05	0.675143	0.766	0.798	0.0665647	16
HMGB1	5.43789e-10	0.672957	1	0.998	1.08758e-06	16
HLA-DQA2	3.67855e-20	0.66202	0.859	0.506	7.3571e-17	16
HLA-DQA1	0.00616966	0.659808	0.625	0.743	1	16
CAVIN2	2.2993e-264	0.655719	0.812	0.019	4.5986e-261	16
PLAAT4	1.01106e-09	0.652408	0.938	0.824	2.02212e-06	16
RERE	9.52692e-05	0.632895	0.828	0.674	0.190538	16
GBP4	0.00123179	0.621986	0.766	0.744	1	16
MMP2	1.17838e-29	0.617059	0.625	0.048	2.35676e-26	16
CCL2	3.08422e-217	0.616441	0.844	0.02	6.16844e-214	16
ARL6IP1	0.000918896	0.615406	0.938	0.866	1	16
BNIP3L	5.25415e-06	0.614771	0.781	0.669	0.0105083	16
LMO2	2.20521e-294	0.609885	0.797	0.015	4.41042e-291	16
FADS1	7.47924e-18	0.609604	0.906	0.576	1.49585e-14	16
PLAGL1	1.13837e-09	0.60681	0.766	0.574	2.27674e-06	16
LACTB	1.9345e-10	0.594657	0.891	0.62	3.86899e-07	16
DLC1	7.68609e-11	0.590812	0.672	0.228	1.53722e-07	16
FAM30A	4.01928e-06	0.581459	0.531	0.079	0.00803856	16
CD36	0	0.578563	0.891	0.004	0	16
ANGPT1	7.49325e-63	0.57723	0.656	0.033	1.49865e-59	16
IFI44L	0.00879372	0.567602	0.719	0.76	1	16
PIK3AP1	4.82608e-16	0.564379	0.766	0.357	9.65216e-13	16
THBS1	2.6112e-27	0.555359	0.828	0.278	5.2224e-24	16
PLOD2	6.44609e-33	0.545111	0.875	0.22	1.28922e-29	16
SMARCA2	2.35435e-06	0.525117	0.891	0.704	0.00470869	16
ITGB1	7.93121e-08	0.503102	0.906	0.743	0.000158624	16
TCEAL4	8.39207e-12	0.478246	0.766	0.459	1.67841e-08	16
CSF1	3.46519e-06	0.466533	0.734	0.487	0.00693038	16
CKAP2	9.26288e-07	0.458791	0.922	0.709	0.00185258	16
ETV7	1.08693e-27	0.434202	0.875	0.396	2.17385e-24	16
S100A6	1.26986e-07	0.431772	1	0.997	0.000253972	16
CYP7B1	2.98548e-08	0.427031	0.641	0.299	5.97096e-05	16
KNL1	1.70153e-11	0.422807	0.922	0.654	3.40307e-08	16
TPM1	0.000284537	0.407334	0.656	0.525	0.569073	16
FER	9.77049e-06	0.40596	0.625	0.397	0.019541	16
TUBA1A	6.48363e-05	0.404833	0.844	0.743	0.129673	16
DDIT3	2.35643e-19	0.399139	0.859	0.482	4.71287e-16	16
AIF1	0.000220447	0.396266	0.938	0.745	0.440893	16
ARG2	0.0053251	0.394635	0.328	0.523	1	16
PRC1	7.23948e-07	0.393749	0.953	0.675	0.0014479	16
RGS1	8.81239e-07	0.388032	0.719	0.503	0.00176248	16
DDX60	2.58397e-16	0.384801	0.828	0.582	5.16795e-13	16
ARMH1	0.00428474	0.382362	0.672	0.648	1	16
CST7	0.000106268	0.380331	0.922	0.776	0.212536	16
HMGB3	2.52946e-05	0.370252	0.906	0.682	0.0505893	16
LGALS12	2.00253e-156	0.357434	0.688	0.023	4.00507e-153	16
KIF14	4.24058e-17	0.352218	0.906	0.562	8.48115e-14	16
TTF2	4.73412e-07	0.348024	0.906	0.698	0.000946824	16
NFIX	2.92898e-06	0.347321	0.625	0.355	0.00585795	16
HMGN2	0.00080512	0.347214	1	0.954	1	16
GTDC1	7.32845e-20	0.346271	0.906	0.566	1.46569e-16	16
CNKSR3	1.48357e-22	0.345814	0.672	0.104	2.96715e-19	16
MX2	3.41217e-18	0.343402	0.859	0.721	6.82433e-15	16
RGS2	4.93158e-23	0.340187	0.875	0.486	9.86317e-20	16
CD9	0.00470901	0.33661	0.703	0.635	1	16
MDM2	5.19483e-05	0.331526	0.875	0.709	0.103897	16
TCN1	7.39806e-18	0.329533	0.5	0.031	1.47961e-14	16
TOP2A	0.000828853	0.328399	0.922	0.693	1	16
TMEM120A	1.40954e-11	0.326642	0.781	0.483	2.81909e-08	16
HLA-DMB	0.0085464	0.324216	0.609	0.587	1	16
RPS4Y1	5.89843e-06	0.32302	0.938	0.707	0.0117969	16
UBE2C	9.30881e-07	0.318935	0.891	0.678	0.00186176	16
LXN	6.94441e-07	0.315883	0.75	0.533	0.00138888	16
HES1	1.7514e-30	0.314628	0.734	0.171	3.5028e-27	16
HLX	1.04702e-12	0.309897	0.734	0.473	2.09404e-09	16
TROAP	6.82767e-16	0.305563	0.922	0.58	1.36553e-12	16
IL18R1	1.70201e-10	0.30464	0.844	0.545	3.40403e-07	16
STAT3	0.00458662	0.295209	0.906	0.81	1	16
CKAP5	0.00366252	0.293832	0.797	0.678	1	16
EIF1AY	0.000271169	0.293334	0.766	0.564	0.542337	16
ISG15	6.03361e-05	0.292643	0.953	0.888	0.120672	16
NCAPG	2.79442e-08	0.287318	0.875	0.656	5.58884e-05	16
CENPF	0.00025365	0.285241	0.938	0.752	0.507299	16
GBP5	2.91719e-05	0.276312	0.875	0.733	0.0583437	16
TSPAN13	1.17025e-14	0.276194	0.75	0.426	2.3405e-11	16
APOC2	7.09196e-21	0.272771	0.5	0.037	1.41839e-17	16
SLC7A5	4.16518e-06	0.267049	0.766	0.577	0.00833036	16
CHDH	3.20376e-05	0.263259	0.297	0.192	0.0640752	16
METRN	1.15499e-10	0.262981	0.906	0.707	2.30998e-07	16
F2R	3.07849e-08	0.250998	0.734	0.575	6.15699e-05	16
CCL5	0	2.78855	0.994	0.872	0	2
CD8B	0	1.60139	0.875	0.676	0	2
CD52	0	1.42263	1	0.984	0	2
RIPOR2	0	1.33251	0.946	0.791	0	2
KLRK1	0	1.31237	0.761	0.559	0	2
FXYD2	0	1.30222	0.889	0.801	0	2
GIMAP4	0	1.1738	0.931	0.748	0	2
LTB	0	1.171	0.983	0.903	0	2
GIMAP7	0	1.16446	0.972	0.839	0	2
CLIC3	0	1.10865	0.814	0.679	0	2
CD27	0	1.10545	0.937	0.806	0	2
LINC02446	0	1.08472	0.708	0.533	0	2
ARL4C	0	1.06459	0.975	0.881	0	2
KLF2	0	1.0484	0.951	0.796	0	2
SLFN5	0	1.02623	0.924	0.759	0	2
CTSW	0	0.966444	0.669	0.535	0	2
LIME1	0	0.94162	0.953	0.786	0	2
TXNIP	0	0.939515	0.914	0.842	0	2
HOPX	0	0.938531	0.927	0.922	0	2
LRRN3	0	0.931929	0.73	0.669	0	2
GPR155	0	0.924949	0.8	0.62	0	2
SELL	0	0.885921	0.831	0.731	0	2
AQP3	0	0.856456	0.812	0.671	0	2
ABLIM1	0	0.827164	0.769	0.588	0	2
CD8A	0	0.823152	0.836	0.79	0	2
CXCR3	0	0.816934	0.843	0.771	0	2
FCMR	0	0.814227	0.831	0.713	0	2
LBH	0	0.801911	0.887	0.788	0	2
FGFBP2	0	0.791105	0.676	0.564	0	2
NEAT1	0	0.788607	0.963	0.946	0	2
GNLY	0	0.781123	0.905	0.884	0	2
PDCD4	0	0.738902	0.864	0.759	0	2
SORL1	0	0.730296	0.744	0.671	0	2
TRG-AS1	0	0.729427	0.579	0.57	0	2
ALOX5AP	0	0.726455	0.775	0.667	0	2
TCF7	0	0.719276	0.793	0.659	0	2
SAMD3	0	0.707109	0.715	0.592	0	2
RNF213	0	0.690001	0.946	0.913	0	2
ITGA4	0	0.676491	0.933	0.932	0	2
PLAAT4	0	0.661768	0.866	0.819	0	2
FCER1G	0	0.644323	0.631	0.589	0	2
FAM102A	0	0.640878	0.738	0.69	0	2
IL7R	0	0.628816	0.798	0.843	0	2
TC2N	0	0.618764	0.671	0.642	0	2
ZNF683	0	0.606805	0.621	0.28	0	2
KLRC4	0	0.591671	0.596	0.392	0	2
RAB37	0	0.565513	0.698	0.656	0	2
ADD3	0	0.558017	0.76	0.734	0	2
ISG20	0	0.555434	0.928	0.894	0	2
PASK	0	0.539486	0.817	0.692	0	2
GBP5	0	0.537092	0.753	0.731	0	2
C20orf204	0	0.513848	0.537	0.382	0	2
PECAM1	0	0.509678	0.574	0.553	0	2
FAM107B	0	0.50697	0.948	0.929	0	2
AHNAK	0	0.504485	0.824	0.782	0	2
PLAC8	0	0.501424	0.654	0.589	0	2
CDC25B	0	0.500428	0.809	0.758	0	2
LGALS3	0	0.499422	0.808	0.777	0	2
SRGAP3	0	0.480706	0.613	0.413	0	2
NT5E	0	0.480328	0.695	0.603	0	2
RFLNB	0	0.477504	0.846	0.817	0	2
SPOCK2	0	0.471716	0.868	0.845	0	2
TRIM22	0	0.46979	0.651	0.588	0	2
LINC01871	0	0.447392	0.743	0.781	0	2
SPTBN1	0	0.431991	0.746	0.712	0	2
UCP2	0	0.425659	0.86	0.84	0	2
S100B	0	0.409288	0.597	0.229	0	2
NKG7	0	0.400904	0.847	0.851	0	2
ZFP36L1	0	0.380566	0.71	0.671	0	2
S100A4	0	0.380545	0.997	0.997	0	2
KLRC1	0	0.36066	0.379	0.357	0	2
IL32	0	0.358357	0.997	0.993	0	2
C16orf74	0	0.357352	0.64	0.504	0	2
IRF1	0	0.357032	0.897	0.906	0	2
HLA-DPB1	0	0.355063	0.865	0.827	0	2
ANXA1	0	0.347802	0.754	0.751	0	2
XIST	0	0.331857	0.951	0.917	0	2
GZMA	0	0.326615	0.668	0.635	0	2
MYH9	0	0.323622	0.867	0.885	0	2
CXCR6	0	0.293857	0.662	0.574	0	2
SESN3	0	0.287807	0.646	0.602	0	2
FBXO32	0	0.287426	0.651	0.489	0	2
CD84	0	0.271681	0.709	0.632	0	2
MT1F	0	0.262891	0.715	0.574	0	2
EVA1B	0	0.2557	0.726	0.601	0	2
NUCB2	1.76431e-239	0.276581	0.728	0.743	3.52863e-236	2
TRBC1	5.32021e-239	0.469937	0.769	0.823	1.06404e-235	2
LINC00861	8.20196e-200	0.318246	0.544	0.468	1.64039e-196	2
PRF1	3.63302e-192	0.342928	0.745	0.729	7.26603e-189	2
TSC22D3	1.12317e-161	0.259796	0.603	0.575	2.24634e-158	2
HLA-DRA	3.99652e-114	0.266193	0.88	0.866	7.99303e-111	2
SIRPG	7.0299e-36	0.319158	0.597	0.611	1.40598e-32	2
ITGA1	1.25077e-30	0.681593	0.524	0.52	2.50155e-27	2
TRGC2	1.51284e-15	0.701403	0.539	0.557	3.02568e-12	2
TRBV28	2.73545e-06	0.319308	0.561	0.562	0.0054709	2
SYNE2	7.88026e-05	0.345152	0.627	0.693	0.157605	2
TRGC1	0.000397818	0.261363	0.526	0.534	0.795635	2
IKZF2	0.000694463	0.27724	0.52	0.529	1	2
XCL2	0	2.94274	0.909	0.557	0	3
XCL1	0	2.68443	0.95	0.574	0	3
IFNG	0	2.42957	0.975	0.805	0	3
GZMB	0	1.95904	1	0.944	0	3
TNFRSF9	0	1.42801	0.971	0.612	0	3
[truncated: 1,714 more rows]
