# Supplementary material for: Single-cell CAR T atlas reveals type 2 function in 8-year leukaemia remission
Source: Nature. 2024 Sep 25;634(8034):702–11. doi: 10.1038/s41586-024-07762-w (PMC11485231; doi:10.1038/s41586-024-07762-w)
Supplement: Supplementary file 7 — Single-cell multiome ATAC and gene sequencing quality summary. [file 41586_2024_7762_MOESM7_ESM.xlsx]

## Sheet: Quality Metrics of Libraries 
Sample ID	Condition	Cell Number	Mean Raw Read Pairs per Cell_ATAC	Fraction of High-Quality Fragments in Cells	Number of Peaks	TSS Enrichment Score	Fraction of High-Quality Fragments overlapping Peaks	Mean Raw Read Pairs per Cell_Gene	Median UMI Counts per Cell	Median Genes per Cell
DC43	N/A	6061	24420	0.925	163699	9.97	0.652	19770	3633	1800
DC47	N/A	7280	19412	0.912	160077	9.47	0.636	18021	5002	2439
DC43	10ng/mL IL-4	8735	14911	0.966	146056	9.13	0.601	14131	4379	2300
DC47	10ng/mL IL-4	7748	14928	0.935	142603	8.78	0.59	12590	4180	2209
DC44	N/A	11781	23193	0.942	192164	9.22	0.623	9396	3058	1737
DC44	10ng/mL IL-4	9104	27103	0.952	189210	9.52	0.637	9590	3277	1825
DC48	N/A	7920	34013	0.948	200668	10.4	0.689	15251	4446	2142
DC71	N/A	7489	35551	0.92	206753	9.75	0.644	15257	4298	2144
DC78	N/A	11547	25215	0.917	205486	9.47	0.645	9800	2676	1453
Average			24305.1					13756.2
